# Supplementary material for: Low Goiter Rate Associated with Small Average Thyroid Volume in Schoolchildren after the Elimination of Iodine Deficiency Disorders
Source: PLoS One. 2015 Oct 29;10(10):e0141552. doi: 10.1371/journal.pone.0141552 (PMC4626397; doi:10.1371/journal.pone.0141552)
Supplement: S1 Table — (XLSX) [file pone.0141552.s001.xlsx]

## Sheet: Sheet1
Obs	year	sex	age	ui	vol	BSA
1	1995	0	8	.	.	.
2	1995	0	8	.	.	.
3	1995	0	8	.	.	.
4	1995	0	8	.	.	.
5	1995	0	8	.	.	.
6	1995	0	8	.	.	.
7	1995	0	8	.	.	.
8	1995	0	8	.	.	.
9	1995	0	8	.	.	.
10	1995	0	8	.	.	.
11	1995	0	8	.	.	.
12	1995	0	8	.	.	.
13	1995	0	8	.	.	.
14	1995	0	8	.	.	.
15	1995	0	8	.	.	.
16	1995	0	8	.	.	.
17	1995	0	8	.	.	.
18	1995	0	8	.	.	.
19	1995	0	8	.	.	.
20	1995	0	8	.	.	.
21	1995	0	8	.	.	.
22	1995	0	8	.	.	.
23	1995	0	8	.	.	.
24	1995	0	8	.	.	.
25	1995	0	8	.	.	.
26	1995	0	8	.	.	.
27	1995	0	8	.	.	.
28	1995	0	8	.	.	.
29	1995	0	8	.	.	.
30	1995	0	8	.	.	.
31	1995	0	8	.	.	.
32	1995	0	8	.	.	.
33	1995	0	8	.	.	.
34	1995	0	8	.	.	.
35	1995	0	8	.	.	.
36	1995	0	8	.	.	.
37	1995	0	8	.	.	.
38	1995	0	8	.	.	.
39	1995	0	8	.	.	.
40	1995	0	8	.	.	.
41	1995	0	8	.	.	.
42	1995	0	8	.	.	.
43	1995	0	8	.	.	.
44	1995	0	8	.	.	.
45	1995	0	8	.	.	.
46	1995	0	8	.	.	.
47	1995	0	8	.	.	.
48	1995	0	8	.	.	.
49	1995	0	8	.	.	.
50	1995	0	8	.	.	.
51	1995	0	8	.	.	.
52	1995	0	8	.	.	.
53	1995	0	8	.	.	.
54	1995	0	8	.	.	.
55	1995	0	8	.	.	.
56	1995	0	8	.	.	.
57	1995	0	8	.	.	.
58	1995	0	8	.	.	.
59	1995	0	8	.	.	.
60	1995	0	8	.	.	.
61	1995	0	8	.	.	.
62	1995	0	8	.	.	.
63	1995	0	8	.	.	.
64	1995	0	8	.	.	.
65	1995	0	8	.	.	.
66	1995	0	8	.	.	.
67	1995	0	8	.	.	.
68	1995	0	8	.	.	.
69	1995	0	8	.	.	.
70	1995	0	8	.	.	.
71	1995	0	8	.	.	.
72	1995	0	8	.	.	.
73	1995	0	8	.	.	.
74	1995	0	8	.	.	.
75	1995	0	8	.	.	.
76	1995	0	8	.	.	.
77	1995	0	8	.	.	.
78	1995	0	8	.	.	.
79	1995	0	8	.	.	.
80	1995	0	8	.	.	.
81	1995	0	8	.	.	.
82	1995	0	8	.	.	.
83	1995	0	8	.	.	.
84	1995	0	8	.	.	.
85	1995	0	8	.	.	.
86	1995	0	8	.	.	.
87	1995	0	8	.	.	.
88	1995	0	8	.	.	.
89	1995	0	8	.	.	.
90	1995	0	8	.	.	.
91	1995	0	8	.	.	.
92	1995	0	8	.	.	.
93	1995	0	8	.	.	.
94	1995	0	8	.	.	.
95	1995	0	8	.	.	.
96	1995	0	8	.	.	.
97	1995	0	8	.	.	.
98	1995	0	8	.	.	.
99	1995	0	8	.	.	.
100	1995	0	8	.	.	.
101	1995	0	8	.	.	.
102	1995	0	8	.	.	.
103	1995	0	8	.	.	.
104	1995	0	8	.	.	.
105	1995	0	8	.	.	.
106	1995	0	8	.	.	.
107	1995	0	8	.	.	.
108	1995	0	8	.	.	.
109	1995	0	8	.	.	.
110	1995	0	8	.	.	.
111	1995	0	8	.	.	.
112	1995	0	8	.	.	.
113	1995	0	8	.	.	.
114	1995	0	8	.	.	.
115	1995	0	8	.	.	.
116	1995	0	8	.	.	.
117	1995	0	8	.	.	.
118	1995	0	8	.	.	.
119	1995	0	8	.	.	.
120	1995	0	8	.	.	.
121	1995	0	8	.	.	.
122	1995	0	8	.	.	.
123	1995	0	8	.	.	.
124	1995	0	8	.	.	.
125	1995	0	8	.	.	.
126	1995	0	8	.	.	.
127	1995	0	8	.	.	.
128	1995	0	8	.	.	.
129	1995	0	8	.	.	.
130	1995	0	8	.	.	.
131	1995	0	8	.	.	.
132	1995	0	8	.	.	.
133	1995	0	8	.	.	.
134	1995	0	8	.	.	.
135	1995	0	8	.	.	.
136	1995	0	8	.	.	.
137	1995	0	8	.	.	.
138	1995	0	8	.	.	.
139	1995	0	8	.	.	.
140	1995	0	8	.	.	.
141	1995	0	8	.	.	.
142	1995	0	8	.	.	.
143	1995	0	8	.	.	.
144	1995	0	8	.	.	.
145	1995	0	8	3	.	.
146	1995	0	8	7	.	.
147	1995	0	8	12	.	.
148	1995	0	8	13	.	.
149	1995	0	8	15	.	.
150	1995	0	8	15	.	.
151	1995	0	8	16	.	.
152	1995	0	8	18	.	.
153	1995	0	8	24	.	.
154	1995	0	8	29	.	.
155	1995	0	8	32	.	.
156	1995	0	8	35	.	.
157	1995	0	8	38	.	.
158	1995	0	8	40	.	.
159	1995	0	8	40	.	.
160	1995	0	8	41	.	.
161	1995	0	8	42	.	.
162	1995	0	8	44	.	.
163	1995	0	8	45	.	.
164	1995	0	8	50	.	.
165	1995	0	8	50	.	.
166	1995	0	8	51	.	.
167	1995	0	8	53	.	.
168	1995	0	8	54	.	.
169	1995	0	8	58	.	.
170	1995	0	8	60	.	.
171	1995	0	8	62	.	.
172	1995	0	8	63	.	.
173	1995	0	8	63	.	.
174	1995	0	8	69	.	.
175	1995	0	8	75	.	.
176	1995	0	8	75	.	.
177	1995	0	8	76	.	.
178	1995	0	8	80	.	.
179	1995	0	8	83	.	.
180	1995	0	8	83	.	.
181	1995	0	8	85	.	.
182	1995	0	8	85	.	.
183	1995	0	8	85	.	.
184	1995	0	8	90	.	.
185	1995	0	8	95	.	.
186	1995	0	8	101	.	.
187	1995	0	8	127	.	.
188	1995	0	8	129	.	.
189	1995	0	8	129	.	.
190	1995	0	8	140	.	.
191	1995	0	8	140	.	.
192	1995	0	8	148	.	.
193	1995	0	8	164	.	.
194	1995	0	8	170	.	.
195	1995	0	8	181	.	.
196	1995	0	8	186	.	.
197	1995	0	8	220	.	.
198	1995	0	8	222	.	.
199	1995	0	8	238	.	.
200	1995	0	8	278	.	.
201	1995	0	8	303	.	.
202	1995	0	8	309	.	.
203	1995	0	8	315	.	.
204	1995	0	8	325	.	.
205	1995	0	8	325	.	.
206	1995	0	8	411	.	.
207	1995	0	8	440	.	.
208	1995	0	8	465	.	.
209	1995	0	8	560	.	.
210	1995	0	8	580	.	.
211	1995	0	8	659	.	.
212	1995	0	9	.	.	.
213	1995	0	9	.	.	.
214	1995	0	9	.	.	.
215	1995	0	9	.	.	.
216	1995	0	9	.	.	.
217	1995	0	9	.	.	.
218	1995	0	9	.	.	.
219	1995	0	9	.	.	.
220	1995	0	9	.	.	.
221	1995	0	9	.	.	.
222	1995	0	9	.	.	.
223	1995	0	9	.	.	.
224	1995	0	9	.	.	.
225	1995	0	9	.	.	.
226	1995	0	9	.	.	.
227	1995	0	9	.	.	.
228	1995	0	9	.	.	.
229	1995	0	9	.	.	.
230	1995	0	9	.	.	.
231	1995	0	9	.	.	.
232	1995	0	9	.	.	.
233	1995	0	9	.	.	.
234	1995	0	9	.	.	.
235	1995	0	9	.	.	.
236	1995	0	9	.	.	.
237	1995	0	9	.	.	.
238	1995	0	9	.	.	.
239	1995	0	9	.	.	.
240	1995	0	9	.	.	.
241	1995	0	9	.	.	.
242	1995	0	9	.	.	.
243	1995	0	9	.	.	.
244	1995	0	9	.	.	.
245	1995	0	9	.	.	.
246	1995	0	9	.	.	.
247	1995	0	9	.	.	.
248	1995	0	9	.	.	.
249	1995	0	9	.	.	.
250	1995	0	9	.	.	.
251	1995	0	9	.	.	.
252	1995	0	9	.	.	.
253	1995	0	9	.	.	.
254	1995	0	9	.	.	.
255	1995	0	9	.	.	.
256	1995	0	9	.	.	.
257	1995	0	9	.	.	.
258	1995	0	9	.	.	.
259	1995	0	9	.	.	.
260	1995	0	9	.	.	.
261	1995	0	9	.	.	.
262	1995	0	9	.	.	.
263	1995	0	9	.	.	.
264	1995	0	9	.	.	.
265	1995	0	9	.	.	.
266	1995	0	9	.	.	.
267	1995	0	9	.	.	.
268	1995	0	9	.	.	.
269	1995	0	9	.	.	.
270	1995	0	9	.	.	.
271	1995	0	9	.	.	.
272	1995	0	9	.	.	.
273	1995	0	9	.	.	.
274	1995	0	9	.	.	.
275	1995	0	9	.	.	.
276	1995	0	9	.	.	.
277	1995	0	9	.	.	.
278	1995	0	9	.	.	.
279	1995	0	9	.	.	.
280	1995	0	9	.	.	.
281	1995	0	9	.	.	.
282	1995	0	9	.	.	.
283	1995	0	9	.	.	.
284	1995	0	9	.	.	.
285	1995	0	9	.	.	.
286	1995	0	9	.	.	.
287	1995	0	9	.	.	.
288	1995	0	9	.	.	.
289	1995	0	9	.	.	.
290	1995	0	9	.	.	.
291	1995	0	9	.	.	.
292	1995	0	9	.	.	.
293	1995	0	9	.	.	.
294	1995	0	9	.	.	.
295	1995	0	9	.	.	.
296	1995	0	9	.	.	.
297	1995	0	9	.	.	.
298	1995	0	9	.	.	.
299	1995	0	9	.	.	.
300	1995	0	9	.	.	.
301	1995	0	9	.	.	.
302	1995	0	9	.	.	.
303	1995	0	9	.	.	.
304	1995	0	9	.	.	.
305	1995	0	9	.	.	.
306	1995	0	9	.	.	.
307	1995	0	9	.	.	.
308	1995	0	9	.	.	.
309	1995	0	9	.	.	.
310	1995	0	9	.	.	.
311	1995	0	9	.	.	.
312	1995	0	9	.	.	.
313	1995	0	9	.	.	.
314	1995	0	9	.	.	.
315	1995	0	9	.	.	.
316	1995	0	9	.	.	.
317	1995	0	9	.	.	.
318	1995	0	9	.	.	.
319	1995	0	9	.	.	.
320	1995	0	9	.	.	.
321	1995	0	9	.	.	.
322	1995	0	9	.	.	.
323	1995	0	9	.	.	.
324	1995	0	9	.	.	.
325	1995	0	9	.	.	.
326	1995	0	9	.	.	.
327	1995	0	9	.	.	.
328	1995	0	9	.	.	.
329	1995	0	9	.	.	.
330	1995	0	9	.	.	.
331	1995	0	9	.	.	.
332	1995	0	9	.	.	.
333	1995	0	9	.	.	.
334	1995	0	9	.	.	.
335	1995	0	9	.	.	.
336	1995	0	9	.	.	.
337	1995	0	9	.	.	.
338	1995	0	9	.	.	.
339	1995	0	9	.	.	.
340	1995	0	9	.	.	.
341	1995	0	9	.	.	.
342	1995	0	9	.	.	.
343	1995	0	9	.	.	.
344	1995	0	9	.	.	.
345	1995	0	9	.	.	.
346	1995	0	9	.	.	.
347	1995	0	9	.	.	.
348	1995	0	9	.	.	.
349	1995	0	9	.	.	.
350	1995	0	9	.	.	.
351	1995	0	9	.	.	.
352	1995	0	9	.	.	.
353	1995	0	9	.	.	.
354	1995	0	9	.	.	.
355	1995	0	9	.	.	.
356	1995	0	9	.	.	.
357	1995	0	9	.	.	.
358	1995	0	9	.	.	.
359	1995	0	9	.	.	.
360	1995	0	9	.	.	.
361	1995	0	9	.	.	.
362	1995	0	9	.	.	.
363	1995	0	9	.	.	.
364	1995	0	9	.	.	.
365	1995	0	9	.	.	.
366	1995	0	9	4	.	.
367	1995	0	9	20	.	.
368	1995	0	9	21	.	.
369	1995	0	9	22	.	.
370	1995	0	9	25	.	.
371	1995	0	9	27	.	.
372	1995	0	9	27	.	.
373	1995	0	9	30	.	.
374	1995	0	9	30	.	.
375	1995	0	9	37	.	.
376	1995	0	9	38	.	.
377	1995	0	9	40	.	.
378	1995	0	9	42	.	.
379	1995	0	9	44	.	.
380	1995	0	9	45	.	.
381	1995	0	9	50	.	.
382	1995	0	9	53	.	.
383	1995	0	9	55	.	.
384	1995	0	9	57	.	.
385	1995	0	9	62	.	.
386	1995	0	9	64	.	.
387	1995	0	9	67	.	.
388	1995	0	9	69	.	.
389	1995	0	9	71	.	.
390	1995	0	9	78	.	.
391	1995	0	9	82	.	.
392	1995	0	9	84	.	.
393	1995	0	9	85	.	.
394	1995	0	9	93	.	.
395	1995	0	9	99	.	.
396	1995	0	9	122	.	.
397	1995	0	9	137	.	.
398	1995	0	9	141	.	.
399	1995	0	9	153	.	.
400	1995	0	9	169	.	.
401	1995	0	9	176	.	.
402	1995	0	9	177	.	.
403	1995	0	9	210	.	.
404	1995	0	9	216	.	.
405	1995	0	9	218	.	.
406	1995	0	9	221	.	.
407	1995	0	9	247	.	.
408	1995	0	9	258	.	.
409	1995	0	9	263	.	.
410	1995	0	9	290	.	.
411	1995	0	9	345	.	.
412	1995	0	9	361	.	.
413	1995	0	9	385	.	.
414	1995	0	9	489	.	.
415	1995	0	9	525	.	.
416	1995	0	9	712	.	.
417	1995	0	9	1513	.	.
418	1995	0	10	.	.	.
419	1995	0	10	.	.	.
420	1995	0	10	.	.	.
421	1995	0	10	.	.	.
422	1995	0	10	.	.	.
423	1995	0	10	.	.	.
424	1995	0	10	.	.	.
425	1995	0	10	.	.	.
426	1995	0	10	.	.	.
427	1995	0	10	.	.	.
428	1995	0	10	.	.	.
429	1995	0	10	.	.	.
430	1995	0	10	.	.	.
431	1995	0	10	.	.	.
432	1995	0	10	.	.	.
433	1995	0	10	.	.	.
434	1995	0	10	.	.	.
435	1995	0	10	.	.	.
436	1995	0	10	.	.	.
437	1995	0	10	.	.	.
438	1995	0	10	.	.	.
439	1995	0	10	.	.	.
440	1995	0	10	.	.	.
441	1995	0	10	.	.	.
442	1995	0	10	.	.	.
443	1995	0	10	.	.	.
444	1995	0	10	.	.	.
445	1995	0	10	.	.	.
446	1995	0	10	.	.	.
447	1995	0	10	.	.	.
448	1995	0	10	.	.	.
449	1995	0	10	.	.	.
450	1995	0	10	.	.	.
451	1995	0	10	.	.	.
452	1995	0	10	.	.	.
453	1995	0	10	.	.	.
454	1995	0	10	.	.	.
455	1995	0	10	.	.	.
456	1995	0	10	.	.	.
457	1995	0	10	.	.	.
458	1995	0	10	.	.	.
459	1995	0	10	.	.	.
460	1995	0	10	.	.	.
461	1995	0	10	.	.	.
462	1995	0	10	.	.	.
463	1995	0	10	.	.	.
464	1995	0	10	.	.	.
465	1995	0	10	.	.	.
466	1995	0	10	.	.	.
467	1995	0	10	.	.	.
468	1995	0	10	.	.	.
469	1995	0	10	.	.	.
470	1995	0	10	.	.	.
471	1995	0	10	.	.	.
472	1995	0	10	.	.	.
473	1995	0	10	.	.	.
474	1995	0	10	.	.	.
475	1995	0	10	.	.	.
476	1995	0	10	.	.	.
477	1995	0	10	.	.	.
478	1995	0	10	.	.	.
479	1995	0	10	.	.	.
480	1995	0	10	.	.	.
481	1995	0	10	.	.	.
482	1995	0	10	.	.	.
483	1995	0	10	.	.	.
484	1995	0	10	.	.	.
485	1995	0	10	.	.	.
486	1995	0	10	.	.	.
487	1995	0	10	.	.	.
488	1995	0	10	.	.	.
489	1995	0	10	.	.	.
490	1995	0	10	.	.	.
491	1995	0	10	.	.	.
492	1995	0	10	.	.	.
493	1995	0	10	.	.	.
494	1995	0	10	.	.	.
495	1995	0	10	.	.	.
496	1995	0	10	.	.	.
497	1995	0	10	.	.	.
498	1995	0	10	.	.	.
499	1995	0	10	.	.	.
500	1995	0	10	.	.	.
501	1995	0	10	.	.	.
502	1995	0	10	.	.	.
503	1995	0	10	.	.	.
504	1995	0	10	.	.	.
505	1995	0	10	.	.	.
506	1995	0	10	.	.	.
507	1995	0	10	.	.	.
508	1995	0	10	.	.	.
509	1995	0	10	.	.	.
510	1995	0	10	.	.	.
511	1995	0	10	.	.	.
512	1995	0	10	.	.	.
513	1995	0	10	.	.	.
514	1995	0	10	.	.	.
515	1995	0	10	.	.	.
516	1995	0	10	.	.	.
517	1995	0	10	.	.	.
518	1995	0	10	.	.	.
519	1995	0	10	.	.	.
520	1995	0	10	.	.	.
521	1995	0	10	.	.	.
522	1995	0	10	.	.	.
523	1995	0	10	.	.	.
524	1995	0	10	.	.	.
525	1995	0	10	.	.	.
526	1995	0	10	.	.	.
527	1995	0	10	.	.	.
528	1995	0	10	.	.	.
529	1995	0	10	.	.	.
530	1995	0	10	.	.	.
531	1995	0	10	.	.	.
532	1995	0	10	.	.	.
533	1995	0	10	.	.	.
534	1995	0	10	.	.	.
535	1995	0	10	.	.	.
536	1995	0	10	.	.	.
537	1995	0	10	.	.	.
538	1995	0	10	.	.	.
539	1995	0	10	.	.	.
540	1995	0	10	.	.	.
541	1995	0	10	.	.	.
542	1995	0	10	.	.	.
543	1995	0	10	.	.	.
544	1995	0	10	.	.	.
545	1995	0	10	.	.	.
546	1995	0	10	.	.	.
547	1995	0	10	12	.	.
548	1995	0	10	15	.	.
549	1995	0	10	18	.	.
550	1995	0	10	20	.	.
551	1995	0	10	25	.	.
552	1995	0	10	25	.	.
553	1995	0	10	27	.	.
554	1995	0	10	30	.	.
555	1995	0	10	34	.	.
556	1995	0	10	35	.	.
557	1995	0	10	35	.	.
558	1995	0	10	36	.	.
559	1995	0	10	37	.	.
560	1995	0	10	39	.	.
561	1995	0	10	40	.	.
562	1995	0	10	40	.	.
563	1995	0	10	40	.	.
564	1995	0	10	44	.	.
565	1995	0	10	45	.	.
566	1995	0	10	49	.	.
567	1995	0	10	50	.	.
568	1995	0	10	51	.	.
569	1995	0	10	54	.	.
570	1995	0	10	55	.	.
571	1995	0	10	55	.	.
572	1995	0	10	57	.	.
573	1995	0	10	60	.	.
574	1995	0	10	65	.	.
575	1995	0	10	65	.	.
576	1995	0	10	65	.	.
577	1995	0	10	67	.	.
578	1995	0	10	79	.	.
579	1995	0	10	80	.	.
580	1995	0	10	80	.	.
581	1995	0	10	80	.	.
582	1995	0	10	86	.	.
583	1995	0	10	86	.	.
584	1995	0	10	120	.	.
585	1995	0	10	130	.	.
586	1995	0	10	136	.	.
587	1995	0	10	140	.	.
588	1995	0	10	161	.	.
589	1995	0	10	185	.	.
590	1995	0	10	211	.	.
591	1995	0	10	212	.	.
592	1995	0	10	265	.	.
593	1995	0	10	287	.	.
594	1995	0	10	301	.	.
595	1995	0	10	304	.	.
596	1995	0	10	349	.	.
597	1995	0	10	359	.	.
598	1995	0	10	750	.	.
599	1995	0	10	831	.	.
600	1995	0	10	1133	.	.
601	1995	0	10	1417	.	.
602	1995	0	10	1833	.	.
603	1995	0	10	1849	.	.
604	1995	0	10	2167	.	.
605	1995	1	8	.	.	.
606	1995	1	8	.	.	.
607	1995	1	8	.	.	.
608	1995	1	8	.	.	.
609	1995	1	8	.	.	.
610	1995	1	8	.	.	.
611	1995	1	8	.	.	.
612	1995	1	8	.	.	.
613	1995	1	8	.	.	.
614	1995	1	8	.	.	.
615	1995	1	8	.	.	.
616	1995	1	8	.	.	.
617	1995	1	8	.	.	.
618	1995	1	8	.	.	.
619	1995	1	8	.	.	.
620	1995	1	8	.	.	.
621	1995	1	8	.	.	.
622	1995	1	8	.	.	.
623	1995	1	8	.	.	.
624	1995	1	8	.	.	.
625	1995	1	8	.	.	.
626	1995	1	8	.	.	.
627	1995	1	8	.	.	.
628	1995	1	8	.	.	.
629	1995	1	8	.	.	.
630	1995	1	8	.	.	.
631	1995	1	8	.	.	.
632	1995	1	8	.	.	.
633	1995	1	8	.	.	.
634	1995	1	8	.	.	.
635	1995	1	8	.	.	.
636	1995	1	8	.	.	.
637	1995	1	8	.	.	.
638	1995	1	8	.	.	.
639	1995	1	8	.	.	.
640	1995	1	8	.	.	.
641	1995	1	8	.	.	.
642	1995	1	8	.	.	.
643	1995	1	8	.	.	.
644	1995	1	8	.	.	.
645	1995	1	8	.	.	.
646	1995	1	8	.	.	.
647	1995	1	8	.	.	.
648	1995	1	8	.	.	.
649	1995	1	8	.	.	.
650	1995	1	8	.	.	.
651	1995	1	8	.	.	.
652	1995	1	8	.	.	.
653	1995	1	8	.	.	.
654	1995	1	8	.	.	.
655	1995	1	8	.	.	.
656	1995	1	8	.	.	.
657	1995	1	8	.	.	.
658	1995	1	8	.	.	.
659	1995	1	8	.	.	.
660	1995	1	8	.	.	.
661	1995	1	8	.	.	.
662	1995	1	8	.	.	.
663	1995	1	8	.	.	.
664	1995	1	8	.	.	.
665	1995	1	8	.	.	.
666	1995	1	8	.	.	.
667	1995	1	8	.	.	.
668	1995	1	8	.	.	.
669	1995	1	8	.	.	.
670	1995	1	8	.	.	.
671	1995	1	8	.	.	.
672	1995	1	8	.	.	.
673	1995	1	8	.	.	.
674	1995	1	8	.	.	.
675	1995	1	8	.	.	.
676	1995	1	8	.	.	.
677	1995	1	8	.	.	.
678	1995	1	8	.	.	.
679	1995	1	8	.	.	.
680	1995	1	8	.	.	.
681	1995	1	8	.	.	.
682	1995	1	8	.	.	.
683	1995	1	8	.	.	.
684	1995	1	8	.	.	.
685	1995	1	8	.	.	.
686	1995	1	8	.	.	.
687	1995	1	8	.	.	.
688	1995	1	8	.	.	.
689	1995	1	8	.	.	.
690	1995	1	8	.	.	.
691	1995	1	8	.	.	.
692	1995	1	8	.	.	.
693	1995	1	8	.	.	.
694	1995	1	8	.	.	.
695	1995	1	8	.	.	.
696	1995	1	8	.	.	.
697	1995	1	8	.	.	.
698	1995	1	8	.	.	.
699	1995	1	8	.	.	.
700	1995	1	8	.	.	.
701	1995	1	8	.	.	.
702	1995	1	8	.	.	.
703	1995	1	8	.	.	.
704	1995	1	8	.	.	.
705	1995	1	8	.	.	.
706	1995	1	8	.	.	.
707	1995	1	8	.	.	.
708	1995	1	8	.	.	.
709	1995	1	8	.	.	.
710	1995	1	8	.	.	.
711	1995	1	8	.	.	.
712	1995	1	8	.	.	.
713	1995	1	8	.	.	.
714	1995	1	8	.	.	.
715	1995	1	8	.	.	.
716	1995	1	8	.	.	.
717	1995	1	8	.	.	.
718	1995	1	8	.	.	.
719	1995	1	8	.	.	.
720	1995	1	8	.	.	.
721	1995	1	8	.	.	.
722	1995	1	8	.	.	.
723	1995	1	8	.	.	.
724	1995	1	8	.	.	.
725	1995	1	8	.	.	.
726	1995	1	8	.	.	.
727	1995	1	8	.	.	.
728	1995	1	8	.	.	.
729	1995	1	8	.	.	.
730	1995	1	8	.	.	.
731	1995	1	8	.	.	.
732	1995	1	8	.	.	.
733	1995	1	8	.	.	.
734	1995	1	8	.	.	.
735	1995	1	8	.	.	.
736	1995	1	8	.	.	.
737	1995	1	8	.	.	.
738	1995	1	8	.	.	.
739	1995	1	8	.	.	.
740	1995	1	8	3	.	.
741	1995	1	8	7	.	.
742	1995	1	8	12	.	.
743	1995	1	8	12	.	.
744	1995	1	8	13	.	.
745	1995	1	8	15	.	.
746	1995	1	8	20	.	.
747	1995	1	8	20	.	.
748	1995	1	8	23	.	.
749	1995	1	8	25	.	.
750	1995	1	8	29	.	.
751	1995	1	8	30	.	.
752	1995	1	8	32	.	.
753	1995	1	8	40	.	.
754	1995	1	8	42	.	.
755	1995	1	8	45	.	.
756	1995	1	8	47	.	.
757	1995	1	8	53	.	.
758	1995	1	8	55	.	.
759	1995	1	8	60	.	.
760	1995	1	8	64	.	.
761	1995	1	8	64	.	.
762	1995	1	8	65	.	.
763	1995	1	8	65	.	.
764	1995	1	8	65	.	.
765	1995	1	8	68	.	.
766	1995	1	8	70	.	.
767	1995	1	8	73	.	.
768	1995	1	8	75	.	.
769	1995	1	8	76	.	.
770	1995	1	8	76	.	.
771	1995	1	8	82	.	.
772	1995	1	8	85	.	.
773	1995	1	8	85	.	.
774	1995	1	8	90	.	.
775	1995	1	8	93	.	.
776	1995	1	8	93	.	.
777	1995	1	8	95	.	.
778	1995	1	8	95	.	.
779	1995	1	8	96	.	.
780	1995	1	8	97	.	.
781	1995	1	8	97	.	.
782	1995	1	8	110	.	.
783	1995	1	8	116	.	.
784	1995	1	8	119	.	.
785	1995	1	8	120	.	.
786	1995	1	8	135	.	.
787	1995	1	8	146	.	.
788	1995	1	8	148	.	.
789	1995	1	8	156	.	.
790	1995	1	8	176	.	.
791	1995	1	8	179	.	.
792	1995	1	8	179	.	.
793	1995	1	8	180	.	.
794	1995	1	8	190	.	.
795	1995	1	8	191	.	.
796	1995	1	8	212	.	.
797	1995	1	8	215	.	.
798	1995	1	8	220	.	.
799	1995	1	8	223	.	.
800	1995	1	8	257	.	.
801	1995	1	8	262	.	.
802	1995	1	8	263	.	.
803	1995	1	8	272	.	.
804	1995	1	8	308	.	.
805	1995	1	8	308	.	.
806	1995	1	8	400	.	.
807	1995	1	8	411	.	.
808	1995	1	8	412	.	.
809	1995	1	8	455	.	.
810	1995	1	8	460	.	.
811	1995	1	8	515	.	.
812	1995	1	8	632	.	.
813	1995	1	8	1715	.	.
814	1995	1	8	1812	.	.
815	1995	1	9	.	.	.
816	1995	1	9	.	.	.
817	1995	1	9	.	.	.
818	1995	1	9	.	.	.
819	1995	1	9	.	.	.
820	1995	1	9	.	.	.
821	1995	1	9	.	.	.
822	1995	1	9	.	.	.
823	1995	1	9	.	.	.
824	1995	1	9	.	.	.
825	1995	1	9	.	.	.
826	1995	1	9	.	.	.
827	1995	1	9	.	.	.
828	1995	1	9	.	.	.
829	1995	1	9	.	.	.
830	1995	1	9	.	.	.
831	1995	1	9	.	.	.
832	1995	1	9	.	.	.
833	1995	1	9	.	.	.
834	1995	1	9	.	.	.
835	1995	1	9	.	.	.
836	1995	1	9	.	.	.
837	1995	1	9	.	.	.
838	1995	1	9	.	.	.
839	1995	1	9	.	.	.
840	1995	1	9	.	.	.
841	1995	1	9	.	.	.
842	1995	1	9	.	.	.
843	1995	1	9	.	.	.
844	1995	1	9	.	.	.
845	1995	1	9	.	.	.
846	1995	1	9	.	.	.
847	1995	1	9	.	.	.
848	1995	1	9	.	.	.
849	1995	1	9	.	.	.
850	1995	1	9	.	.	.
851	1995	1	9	.	.	.
852	1995	1	9	.	.	.
853	1995	1	9	.	.	.
854	1995	1	9	.	.	.
855	1995	1	9	.	.	.
856	1995	1	9	.	.	.
857	1995	1	9	.	.	.
858	1995	1	9	.	.	.
859	1995	1	9	.	.	.
860	1995	1	9	.	.	.
861	1995	1	9	.	.	.
862	1995	1	9	.	.	.
863	1995	1	9	.	.	.
864	1995	1	9	.	.	.
865	1995	1	9	.	.	.
866	1995	1	9	.	.	.
867	1995	1	9	.	.	.
868	1995	1	9	.	.	.
869	1995	1	9	.	.	.
870	1995	1	9	.	.	.
871	1995	1	9	.	.	.
872	1995	1	9	.	.	.
873	1995	1	9	.	.	.
874	1995	1	9	.	.	.
875	1995	1	9	.	.	.
876	1995	1	9	.	.	.
877	1995	1	9	.	.	.
878	1995	1	9	.	.	.
879	1995	1	9	.	.	.
880	1995	1	9	.	.	.
881	1995	1	9	.	.	.
882	1995	1	9	.	.	.
883	1995	1	9	.	.	.
884	1995	1	9	.	.	.
885	1995	1	9	.	.	.
886	1995	1	9	.	.	.
887	1995	1	9	.	.	.
888	1995	1	9	.	.	.
889	1995	1	9	.	.	.
890	1995	1	9	.	.	.
891	1995	1	9	.	.	.
892	1995	1	9	.	.	.
893	1995	1	9	.	.	.
894	1995	1	9	.	.	.
895	1995	1	9	.	.	.
896	1995	1	9	.	.	.
897	1995	1	9	.	.	.
898	1995	1	9	.	.	.
899	1995	1	9	.	.	.
900	1995	1	9	.	.	.
901	1995	1	9	.	.	.
902	1995	1	9	.	.	.
903	1995	1	9	.	.	.
904	1995	1	9	.	.	.
905	1995	1	9	.	.	.
906	1995	1	9	.	.	.
907	1995	1	9	.	.	.
908	1995	1	9	.	.	.
909	1995	1	9	.	.	.
910	1995	1	9	.	.	.
911	1995	1	9	.	.	.
912	1995	1	9	.	.	.
913	1995	1	9	.	.	.
914	1995	1	9	.	.	.
915	1995	1	9	.	.	.
916	1995	1	9	.	.	.
917	1995	1	9	.	.	.
918	1995	1	9	.	.	.
919	1995	1	9	.	.	.
920	1995	1	9	.	.	.
921	1995	1	9	.	.	.
922	1995	1	9	.	.	.
923	1995	1	9	.	.	.
924	1995	1	9	.	.	.
925	1995	1	9	.	.	.
926	1995	1	9	.	.	.
927	1995	1	9	.	.	.
928	1995	1	9	.	.	.
929	1995	1	9	.	.	.
930	1995	1	9	.	.	.
931	1995	1	9	.	.	.
932	1995	1	9	.	.	.
933	1995	1	9	.	.	.
934	1995	1	9	.	.	.
935	1995	1	9	.	.	.
936	1995	1	9	.	.	.
937	1995	1	9	.	.	.
938	1995	1	9	.	.	.
939	1995	1	9	.	.	.
940	1995	1	9	.	.	.
941	1995	1	9	.	.	.
942	1995	1	9	.	.	.
943	1995	1	9	.	.	.
944	1995	1	9	.	.	.
945	1995	1	9	.	.	.
946	1995	1	9	.	.	.
947	1995	1	9	.	.	.
948	1995	1	9	.	.	.
949	1995	1	9	.	.	.
950	1995	1	9	.	.	.
951	1995	1	9	.	.	.
952	1995	1	9	.	.	.
953	1995	1	9	14	.	.
954	1995	1	9	15	.	.
955	1995	1	9	18	.	.
956	1995	1	9	19	.	.
957	1995	1	9	19	.	.
958	1995	1	9	20	.	.
959	1995	1	9	21	.	.
960	1995	1	9	22	.	.
961	1995	1	9	23	.	.
962	1995	1	9	25	.	.
963	1995	1	9	25	.	.
964	1995	1	9	30	.	.
965	1995	1	9	37	.	.
966	1995	1	9	38	.	.
967	1995	1	9	41	.	.
968	1995	1	9	53	.	.
969	1995	1	9	57	.	.
970	1995	1	9	65	.	.
971	1995	1	9	65	.	.
972	1995	1	9	68	.	.
973	1995	1	9	69	.	.
974	1995	1	9	72	.	.
975	1995	1	9	77	.	.
976	1995	1	9	92	.	.
977	1995	1	9	93	.	.
978	1995	1	9	93	.	.
979	1995	1	9	95	.	.
980	1995	1	9	104	.	.
981	1995	1	9	104	.	.
982	1995	1	9	105	.	.
983	1995	1	9	108	.	.
984	1995	1	9	109	.	.
985	1995	1	9	126	.	.
986	1995	1	9	136	.	.
987	1995	1	9	138	.	.
988	1995	1	9	138	.	.
989	1995	1	9	150	.	.
990	1995	1	9	155	.	.
991	1995	1	9	161	.	.
992	1995	1	9	168	.	.
993	1995	1	9	180	.	.
994	1995	1	9	184	.	.
995	1995	1	9	223	.	.
996	1995	1	9	245	.	.
997	1995	1	9	258	.	.
998	1995	1	9	290	.	.
999	1995	1	9	308	.	.
1000	1995	1	9	314	.	.
1001	1995	1	9	367	.	.
1002	1995	1	9	374	.	.
1003	1995	1	9	754	.	.
1004	1995	1	9	2161	.	.
1005	1995	1	10	.	.	.
1006	1995	1	10	.	.	.
1007	1995	1	10	.	.	.
1008	1995	1	10	.	.	.
1009	1995	1	10	.	.	.
1010	1995	1	10	.	.	.
1011	1995	1	10	.	.	.
1012	1995	1	10	.	.	.
1013	1995	1	10	.	.	.
1014	1995	1	10	.	.	.
1015	1995	1	10	.	.	.
1016	1995	1	10	.	.	.
1017	1995	1	10	.	.	.
1018	1995	1	10	.	.	.
1019	1995	1	10	.	.	.
1020	1995	1	10	.	.	.
1021	1995	1	10	.	.	.
1022	1995	1	10	.	.	.
1023	1995	1	10	.	.	.
1024	1995	1	10	.	.	.
1025	1995	1	10	.	.	.
1026	1995	1	10	.	.	.
1027	1995	1	10	.	.	.
1028	1995	1	10	.	.	.
1029	1995	1	10	.	.	.
1030	1995	1	10	.	.	.
1031	1995	1	10	.	.	.
1032	1995	1	10	.	.	.
1033	1995	1	10	.	.	.
1034	1995	1	10	.	.	.
1035	1995	1	10	.	.	.
1036	1995	1	10	.	.	.
1037	1995	1	10	.	.	.
1038	1995	1	10	.	.	.
1039	1995	1	10	.	.	.
1040	1995	1	10	.	.	.
1041	1995	1	10	.	.	.
1042	1995	1	10	.	.	.
1043	1995	1	10	.	.	.
1044	1995	1	10	.	.	.
1045	1995	1	10	.	.	.
1046	1995	1	10	.	.	.
1047	1995	1	10	.	.	.
1048	1995	1	10	.	.	.
1049	1995	1	10	.	.	.
1050	1995	1	10	.	.	.
1051	1995	1	10	.	.	.
1052	1995	1	10	.	.	.
1053	1995	1	10	.	.	.
1054	1995	1	10	.	.	.
1055	1995	1	10	.	.	.
1056	1995	1	10	.	.	.
1057	1995	1	10	.	.	.
1058	1995	1	10	.	.	.
1059	1995	1	10	.	.	.
1060	1995	1	10	.	.	.
1061	1995	1	10	.	.	.
1062	1995	1	10	.	.	.
1063	1995	1	10	.	.	.
1064	1995	1	10	.	.	.
1065	1995	1	10	.	.	.
1066	1995	1	10	.	.	.
1067	1995	1	10	.	.	.
1068	1995	1	10	.	.	.
1069	1995	1	10	.	.	.
1070	1995	1	10	.	.	.
1071	1995	1	10	.	.	.
1072	1995	1	10	.	.	.
1073	1995	1	10	.	.	.
1074	1995	1	10	.	.	.
1075	1995	1	10	.	.	.
1076	1995	1	10	.	.	.
1077	1995	1	10	.	.	.
1078	1995	1	10	.	.	.
1079	1995	1	10	.	.	.
1080	1995	1	10	.	.	.
1081	1995	1	10	.	.	.
1082	1995	1	10	.	.	.
1083	1995	1	10	.	.	.
1084	1995	1	10	.	.	.
1085	1995	1	10	.	.	.
1086	1995	1	10	.	.	.
1087	1995	1	10	.	.	.
1088	1995	1	10	.	.	.
1089	1995	1	10	.	.	.
1090	1995	1	10	.	.	.
1091	1995	1	10	.	.	.
1092	1995	1	10	.	.	.
1093	1995	1	10	.	.	.
1094	1995	1	10	.	.	.
1095	1995	1	10	.	.	.
1096	1995	1	10	.	.	.
1097	1995	1	10	.	.	.
1098	1995	1	10	.	.	.
1099	1995	1	10	.	.	.
1100	1995	1	10	.	.	.
1101	1995	1	10	.	.	.
1102	1995	1	10	.	.	.
1103	1995	1	10	.	.	.
1104	1995	1	10	.	.	.
1105	1995	1	10	.	.	.
1106	1995	1	10	.	.	.
1107	1995	1	10	.	.	.
1108	1995	1	10	.	.	.
1109	1995	1	10	.	.	.
1110	1995	1	10	.	.	.
1111	1995	1	10	.	.	.
1112	1995	1	10	.	.	.
1113	1995	1	10	.	.	.
1114	1995	1	10	.	.	.
1115	1995	1	10	.	.	.
1116	1995	1	10	.	.	.
1117	1995	1	10	.	.	.
1118	1995	1	10	.	.	.
1119	1995	1	10	.	.	.
1120	1995	1	10	.	.	.
1121	1995	1	10	.	.	.
1122	1995	1	10	.	.	.
1123	1995	1	10	.	.	.
1124	1995	1	10	.	.	.
1125	1995	1	10	.	.	.
1126	1995	1	10	.	.	.
1127	1995	1	10	.	.	.
1128	1995	1	10	.	.	.
1129	1995	1	10	.	.	.
1130	1995	1	10	.	.	.
1131	1995	1	10	.	.	.
1132	1995	1	10	.	.	.
1133	1995	1	10	.	.	.
1134	1995	1	10	.	.	.
1135	1995	1	10	.	.	.
1136	1995	1	10	.	.	.
1137	1995	1	10	.	.	.
1138	1995	1	10	.	.	.
1139	1995	1	10	.	.	.
1140	1995	1	10	.	.	.
1141	1995	1	10	.	.	.
1142	1995	1	10	.	.	.
1143	1995	1	10	.	.	.
1144	1995	1	10	5	.	.
1145	1995	1	10	5	.	.
1146	1995	1	10	12	.	.
1147	1995	1	10	15	.	.
1148	1995	1	10	17	.	.
1149	1995	1	10	30	.	.
1150	1995	1	10	30	.	.
1151	1995	1	10	33	.	.
1152	1995	1	10	34	.	.
1153	1995	1	10	35	.	.
1154	1995	1	10	35	.	.
1155	1995	1	10	35	.	.
1156	1995	1	10	37	.	.
1157	1995	1	10	40	.	.
1158	1995	1	10	45	.	.
1159	1995	1	10	45	.	.
1160	1995	1	10	45	.	.
1161	1995	1	10	50	.	.
1162	1995	1	10	52	.	.
1163	1995	1	10	67	.	.
1164	1995	1	10	71	.	.
1165	1995	1	10	73	.	.
1166	1995	1	10	77	.	.
1167	1995	1	10	78	.	.
1168	1995	1	10	93	.	.
1169	1995	1	10	102	.	.
1170	1995	1	10	104	.	.
1171	1995	1	10	105	.	.
1172	1995	1	10	110	.	.
1173	1995	1	10	110	.	.
1174	1995	1	10	112	.	.
1175	1995	1	10	117	.	.
1176	1995	1	10	117	.	.
1177	1995	1	10	126	.	.
1178	1995	1	10	131	.	.
1179	1995	1	10	132	.	.
1180	1995	1	10	135	.	.
1181	1995	1	10	137	.	.
1182	1995	1	10	140	.	.
1183	1995	1	10	140	.	.
1184	1995	1	10	142	.	.
1185	1995	1	10	143	.	.
1186	1995	1	10	163	.	.
1187	1995	1	10	176	.	.
1188	1995	1	10	181	.	.
1189	1995	1	10	193	.	.
1190	1995	1	10	226	.	.
1191	1995	1	10	275	.	.
1192	1995	1	10	303	.	.
1193	1995	1	10	402	.	.
1194	1995	1	10	458	.	.
1195	1995	1	10	580	.	.
1196	1995	1	10	1167	.	.
1197	1995	1	10	1667	.	.
1198	1995	1	10	2000	.	.
1199	1995	1	10	2833	.	.
1200	1995	1	10	3750	.	.
1201	1997	0	8	.	4.22275	0.843977
1202	1997	0	8	.	2.36389	0.796469
1203	1997	0	8	.	2.10547	0.859612
1204	1997	0	8	.	3.00512	0.977133
1205	1997	0	8	.	2.95728	0.940285
1206	1997	0	8	.	3.28895	0.934869
1207	1997	0	8	.	1.87663	0.940285
1208	1997	0	8	.	3.29503	0.89183
1209	1997	0	8	.	3.59707	0.902749
1210	1997	0	8	.	2.73835	0.945689
1211	1997	0	8	.	2.35931	0.902749
1212	1997	0	8	.	2.05871	0.902749
1213	1997	0	8	.	2.55962	0.746987
1214	1997	0	8	.	3.33385	0.94529
1215	1997	0	8	.	1.88423	0.880292
1216	1997	0	8	.	2.13301	0.798386
1217	1997	0	8	.	2.64309	0.90543
1218	1997	0	8	.	2.30707	0.894456
1219	1997	0	8	.	4.01134	0.940285
1220	1997	0	8	.	2.82923	0.978
1221	1997	0	8	.	2.94098	0.953774
1222	1997	0	8	.	1.27909	0.915368
1223	1997	0	8	.	2.68072	0.870338
1224	1997	0	8	.	3.3242	0.882864
1225	1997	0	8	.	2.76038	0.755682
1226	1997	0	8	.	2.15109	0.81549
1227	1997	0	8	.	2.39304	0.785212
1228	1997	0	8	.	4.6048	0.822321
1229	1997	0	8	.	4.07661	0.802927
1230	1997	0	8	.	3.82595	0.802927
1231	1997	0	8	.	3.57084	0.907037
1232	1997	0	8	.	3.19753	0.95774
1233	1997	0	8	.	3.33155	0.845023
1234	1997	0	8	.	1.98907	0.82489
1235	1997	0	8	.	2.32215	0.825487
1236	1997	0	8	.	4.1346	0.805445
1237	1997	0	8	.	4.09449	0.916123
1238	1997	0	8	.	4.09449	0.942653
1239	1997	0	8	.	5.46119	0.993813
1240	1997	0	8	.	5.40985	0.924187
1241	1997	0	8	.	4.43292	0.862586
1242	1997	0	8	.	2.74979	0.812561
1243	1997	0	8	.	3.78339	0.907547
1244	1997	0	8	.	3.67754	0.822321
1245	1997	0	8	.	3.52883	0.912764
1246	1997	0	8	.	3.31628	0.884979
1247	1997	0	8	.	2.42008	0.785212
1248	1997	0	8	.	2.53515	0.908108
1249	1997	0	8	.	2.96304	0.908108
1250	1997	0	8	.	3.38046	0.937578
1251	1997	0	8	.	3.3191	0.782669
1252	1997	0	8	.	2.77704	0.92843
1253	1997	0	8	.	3.79231	0.88557
1254	1997	0	8	.	2.29388	1.01211
1255	1997	0	8	.	5.23138	0.974929
1256	1997	0	8	.	6.50848	0.934869
1257	1997	0	8	.	1.92024	0.859612
1258	1997	0	8	.	2.63882	0.842783
1259	1997	0	8	.	3.06041	0.910782
1260	1997	0	8	.	3.88516	0.921452
1261	1997	0	8	.	3.47281	0.945502
1262	1997	0	8	.	5.02129	0.964547
1263	1997	0	8	.	3.94004	0.873099
1264	1997	0	8	.	4.83891	0.852077
1265	1997	0	8	.	2.97785	0.786953
1266	1997	0	8	.	4.79208	0.827989
1267	1997	0	8	.	3.80546	1.07389
1268	1997	0	8	.	3.76926	0.945689
1269	1997	0	8	.	2.02256	0.830469
1270	1997	0	8	.	3.12741	0.790289
1271	1997	0	8	.	3.58365	0.795353
1272	1997	0	8	.	2.46634	0.785212
1273	1997	0	8	.	4.07713	0.924
1274	1997	0	8	.	3.05022	0.864799
1275	1997	0	8	.	2.16804	0.924
1276	1997	0	8	.	2.18511	0.81563
1277	1997	0	8	.	2.95607	0.950582
1278	1997	0	8	.	3.66494	0.969867
1279	1997	0	8	.	2.62192	0.875139
1280	1997	0	8	.	1.55061	0.842874
1281	1997	0	8	.	3.4559	0.986169
1282	1997	0	8	.	2.70168	0.863059
1283	1997	0	8	.	2.99211	0.885433
1284	1997	0	8	.	3.55904	0.82489
1285	1997	0	8	.	3.57671	0.810474
1286	1997	0	8	.	4.65065	0.769432
1287	1997	0	8	.	6.37043	0.886567
1288	1997	0	8	.	3.55977	0.825487
1289	1997	0	8	.	4.56392	0.827455
1290	1997	0	8	.	3.89567	0.924112
1291	1997	0	8	.	3.60767	0.805445
1292	1997	0	8	.	4.04733	0.862736
1293	1997	0	8	.	3.31266	0.835594
1294	1997	0	8	.	2.84009	0.880292
1295	1997	0	8	85.4	3.3528	0.953774
1296	1997	0	8	87.8	3.21735	0.90232
1297	1997	0	8	110	3.4507	0.905317
1298	1997	0	8	112.6	2.53133	0.980998
1299	1997	0	8	121.2	3.79063	0.886567
1300	1997	0	8	164.6	2.71819	0.880292
1301	1997	0	8	171.4	2.62081	0.956463
1302	1997	0	8	194.2	4.2169	0.92944
1303	1997	0	8	202.4	4.44495	0.949958
1304	1997	0	8	218.2	2.04014	0.934724
1305	1997	0	8	238.8	4.16861	0.891995
1306	1997	0	8	250.1	3.25929	0.937604
1307	1997	0	8	270.6	4.20808	0.895682
1308	1997	0	8	281.8	7.61273	0.878651
1309	1997	0	8	322.3	3.84313	0.92902
1310	1997	0	8	374.5	3.69025	0.961833
1311	1997	0	8	377	4.12714	0.783146
1312	1997	0	8	385.6	2.87272	0.867389
1313	1997	0	8	394.6	4.58147	0.859612
1314	1997	0	8	399.6	3.38812	0.924
1315	1997	0	8	413	3.72339	0.838741
1316	1997	0	8	497.4	2.55644	0.912764
1317	1997	0	8	511.3	2.91535	0.90232
1318	1997	0	8	617.3	2.45282	0.90232
1319	1997	0	8	633.1	3.03252	0.868099
1320	1997	0	8	635.4	3.99872	0.971512
1321	1997	0	8	732.9	1.68733	0.801664
1322	1997	0	8	755.6	2.63415	0.810985
1323	1997	0	8	789	5.80524	0.988265
1324	1997	0	8	789	2.6923	0.837686
1325	1997	0	8	793.1	3.67443	0.963861
1326	1997	0	8	820.1	3.7298	0.960853
1327	1997	0	8	820.4	3.661	0.886567
1328	1997	0	8	835	2.56757	0.755682
1329	1997	0	8	842.1	3.79403	0.90232
1330	1997	0	8	854.3	2.8703	1.09476
1331	1997	0	8	899.8	4.92851	0.907606
1332	1997	0	8	919.4	2.75046	0.843526
1333	1997	0	9	.	1.40501	0.882864
1334	1997	0	9	.	2.26435	1.01587
1335	1997	0	9	.	2.72034	0.819024
1336	1997	0	9	.	2.99189	1.04722
1337	1997	0	9	.	3.15819	1.08315
1338	1997	0	9	.	3.62555	1.29056
1339	1997	0	9	.	2.85542	1.09669
1340	1997	0	9	.	2.66474	0.97254
1341	1997	0	9	.	3.24896	1.14801
1342	1997	0	9	.	4.28975	0.961585
1343	1997	0	9	.	5.26462	1.09196
1344	1997	0	9	.	2.71614	0.929424
1345	1997	0	9	.	3.05963	0.864799
1346	1997	0	9	.	3.93218	0.998012
1347	1997	0	9	.	4.10479	0.967068
1348	1997	0	9	.	3.0234	1.03171
1349	1997	0	9	.	4.44238	0.978
1350	1997	0	9	.	6.1385	1.08229
1351	1997	0	9	.	2.55737	1.10632
1352	1997	0	9	.	3.79289	1.01589
1353	1997	0	9	.	5.22136	1.06816
1354	1997	0	9	.	2.75487	0.955811
1355	1997	0	9	.	2.7017	0.891995
1356	1997	0	9	.	3.20889	0.95609
1357	1997	0	9	.	3.71932	1.01604
1358	1997	0	9	.	4.4833	0.92944
1359	1997	0	9	.	2.15717	1.03017
1360	1997	0	9	.	5.59405	1.09476
1361	1997	0	9	.	3.24315	0.893818
1362	1997	0	9	.	3.2022	1.06564
1363	1997	0	9	.	2.43252	0.994311
1364	1997	0	9	.	4.90397	0.852944
1365	1997	0	9	.	3.09649	0.880292
1366	1997	0	9	.	2.08391	0.850408
1367	1997	0	9	.	3.46894	1.00783
1368	1997	0	9	.	2.20285	0.908108
1369	1997	0	9	.	3.50825	1.01552
1370	1997	0	9	.	3.3497	0.913399
1371	1997	0	9	.	3.24496	0.951082
1372	1997	0	9	.	5.12818	0.947824
1373	1997	0	9	.	2.95204	0.940285
1374	1997	0	9	.	3.10671	1.05685
1375	1997	0	9	.	3.61541	0.978
1376	1997	0	9	.	2.11545	0.869975
1377	1997	0	9	.	2.54381	1.05683
1378	1997	0	9	.	3.85555	1.00432
1379	1997	0	9	.	2.69117	0.882864
1380	1997	0	9	.	3.9159	0.842783
1381	1997	0	9	.	2.00352	1.02767
1382	1997	0	9	.	3.25013	0.8892
1383	1997	0	9	.	3.02418	0.998012
1384	1997	0	9	.	3.46649	1.02446
1385	1997	0	9	.	2.25607	0.929062
1386	1997	0	9	.	3.33806	1.00717
1387	1997	0	9	.	3.87464	1.03785
1388	1997	0	9	.	4.80166	0.950005
1389	1997	0	9	.	5.02795	0.983449
1390	1997	0	9	.	3.75355	1.04106
1391	1997	0	9	.	3.06868	0.925089
1392	1997	0	9	.	2.9499	0.854412
1393	1997	0	9	.	2.96878	1.06564
1394	1997	0	9	.	3.78689	0.966121
1395	1997	0	9	.	3.24459	0.921275
1396	1997	0	9	.	4.6809	0.873358
1397	1997	0	9	.	4.28569	1.08308
1398	1997	0	9	.	3.98111	0.951344
1399	1997	0	9	.	3.41774	0.989957
1400	1997	0	9	.	2.55115	1.03757
1401	1997	0	9	.	4.14648	0.980726
1402	1997	0	9	.	2.70872	0.903215
1403	1997	0	9	.	2.53659	0.800405
1404	1997	0	9	.	4.54776	0.940856
1405	1997	0	9	.	3.26112	1.11967
1406	1997	0	9	.	3.94344	1.11279
1407	1997	0	9	.	2.39452	0.934869
1408	1997	0	9	.	5.09392	0.939531
1409	1997	0	9	.	4.0367	0.940034
1410	1997	0	9	.	4.80399	0.914
1411	1997	0	9	.	3.84781	0.985538
1412	1997	0	9	.	2.93881	0.92944
1413	1997	0	9	.	3.86812	0.922861
1414	1997	0	9	.	4.3344	1.14761
1415	1997	0	9	.	4.08812	1.05297
1416	1997	0	9	.	2.468	0.802927
1417	1997	0	9	.	3.64577	0.931809
1418	1997	0	9	.	3.63453	0.828232
1419	1997	0	9	.	5.17731	0.934869
1420	1997	0	9	.	4.95117	0.918548
1421	1997	0	9	.	3.24363	0.913083
1422	1997	0	9	.	2.59249	0.978
1423	1997	0	9	.	2.96412	0.881292
1424	1997	0	9	.	6.20884	1.19118
1425	1997	0	9	.	2.92555	0.869975
1426	1997	0	9	.	2.63785	0.988698
1427	1997	0	9	.	3.82092	1.03017
1428	1997	0	9	.	3.74407	0.967192
1429	1997	0	9	.	5.69403	0.92944
1430	1997	0	9	.	4.53609	0.881904
1431	1997	0	9	.	2.44172	0.847869
1432	1997	0	9	.	3.39943	0.993813
1433	1997	0	9	.	3.26383	0.97254
1434	1997	0	9	.	3.60623	1.01052
1435	1997	0	9	.	3.05254	0.92944
1436	1997	0	9	.	2.50141	1.05089
1437	1997	0	9	.	5.6847	1.05089
1438	1997	0	9	.	3.06815	0.830469
1439	1997	0	9	.	3.61118	0.913454
1440	1997	0	9	.	2.27659	0.842783
1441	1997	0	9	.	1.97936	0.918789
1442	1997	0	9	.	2.45783	0.918789
1443	1997	0	9	.	3.98121	1.09476
1444	1997	0	9	.	2.61106	0.897378
1445	1997	0	9	.	5.87739	0.94529
1446	1997	0	9	.	6.49466	1.0216
1447	1997	0	9	.	4.68131	0.866871
1448	1997	0	9	.	5.6861	0.867861
1449	1997	0	9	.	2.98989	0.942698
1450	1997	0	9	.	2.97534	0.969871
1451	1997	0	9	.	4.19945	0.993813
1452	1997	0	9	.	2.84459	0.854412
1453	1997	0	9	.	2.71789	0.859612
1454	1997	0	9	.	3.52431	1.01589
1455	1997	0	9	.	3.93154	1.04801
1456	1997	0	9	.	3.93154	1.04801
1457	1997	0	9	.	4.0205	0.961833
1458	1997	0	9	.	3.71812	0.95609
1459	1997	0	9	.	5.44652	0.961585
1460	1997	0	9	.	3.85357	1.02053
1461	1997	0	9	.	6.12949	1.03586
1462	1997	0	9	.	5.78986	0.838741
1463	1997	0	9	.	3.34815	0.924
1464	1997	0	9	.	3.95401	0.934869
1465	1997	0	9	.	3.60153	0.827118
1466	1997	0	9	.	4.78604	1.02771
1467	1997	0	9	.	3.51464	0.865238
1468	1997	0	9	.	3.33645	0.847869
1469	1997	0	9	.	4.54005	0.945063
1470	1997	0	9	.	7.13741	0.908108
1471	1997	0	9	.	5.36679	0.961585
1472	1997	0	9	.	4.18216	0.929424
1473	1997	0	9	.	4.951	0.918548
1474	1997	0	9	.	4.70288	0.90232
1475	1997	0	9	.	3.85546	0.838741
1476	1997	0	9	.	4.493	0.934869
1477	1997	0	9	.	3.39448	0.820494
1478	1997	0	9	.	3.29283	0.832576
1479	1997	0	9	.	3.10771	0.830469
1480	1997	0	9	.	4.12744	0.961585
1481	1997	0	9	.	7.11787	0.971061
1482	1997	0	9	.	5.46573	0.990486
1483	1997	0	9	.	3.45578	1.00653
1484	1997	0	9	.	2.23716	0.823938
1485	1997	0	9	.	3.62901	0.921494
1486	1997	0	9	.	3.94211	0.751314
1487	1997	0	9	.	3.50963	0.892355
1488	1997	0	9	.	4.16458	0.936099
1489	1997	0	9	7.8	4.24354	0.971512
1490	1997	0	9	27.5	3.15417	1.01039
1491	1997	0	9	71.6	4.13201	0.859612
1492	1997	0	9	82.1	1.76186	0.854412
1493	1997	0	9	96.6	2.85491	0.886567
1494	1997	0	9	100.5	4.2144	0.899701
1495	1997	0	9	107.8	3.87467	1.13503
1496	1997	0	9	116.7	3.36821	0.979155
1497	1997	0	9	128.6	4.02394	0.955811
1498	1997	0	9	130.1	3.52799	1.06748
1499	1997	0	9	138.9	2.85701	0.934869
1500	1997	0	9	147.3	2.49245	0.89393
1501	1997	0	9	148.5	4.46512	0.93737
1502	1997	0	9	157.9	3.41791	0.934869
1503	1997	0	9	158.4	4.46101	1.01211
1504	1997	0	9	159.2	2.26395	0.991442
1505	1997	0	9	175.6	3.50834	0.812481
1506	1997	0	9	183.3	3.54672	1.01492
1507	1997	0	9	197.7	3.1581	0.859612
1508	1997	0	9	215.6	2.98261	0.934869
1509	1997	0	9	215.9	7.64218	0.859612
1510	1997	0	9	217.1	2.87148	0.940285
1511	1997	0	9	227.5	3.53785	0.838741
1512	1997	0	9	229.6	2.69157	0.977133
1513	1997	0	9	239.1	4.0525	1.01301
1514	1997	0	9	263.9	3.88026	1.04112
1515	1997	0	9	277.9	2.45678	1.11208
1516	1997	0	9	293.7	2.64175	0.913083
1517	1997	0	9	309.1	3.11091	1.01552
1518	1997	0	9	351.2	3.41504	0.998012
1519	1997	0	9	362.3	3.64597	0.66519
1520	1997	0	9	364.3	4.20837	1.02613
1521	1997	0	9	367.9	3.17419	0.89708
1522	1997	0	9	398.4	1.80684	0.832576
1523	1997	0	9	405.8	5.16168	1.05666
1524	1997	0	9	422.1	1.64101	0.877717
1525	1997	0	9	442.3	3.36489	1.0571
1526	1997	0	9	451.6	2.93457	0.8866
1527	1997	0	9	453.3	2.06602	0.800405
1528	1997	0	9	463.9	2.58568	0.967192
1529	1997	0	9	471	2.74697	0.9832
1530	1997	0	9	594.9	2.1836	0.822321
1531	1997	0	9	600.5	5.46168	1.02053
1532	1997	0	9	607.5	2.97092	0.881292
1533	1997	0	9	656.4	2.36357	0.825487
1534	1997	0	9	660.1	3.63509	0.977689
1535	1997	0	9	698.8	3.11015	0.978
1536	1997	0	9	704.8	3.27163	0.95915
1537	1997	0	9	711.8	2.96765	0.929424
1538	1997	0	9	779.7	3.83619	0.948387
1539	1997	0	9	842.1	2.78266	0.827455
1540	1997	0	9	911.5	2.03887	0.950005
1541	1997	0	9	952.1	4.16006	1.02823
1542	1997	0	10	.	2.93345	0.965952
1543	1997	0	10	.	3.22018	1.09953
1544	1997	0	10	.	2.94583	1.03017
1545	1997	0	10	.	4.14971	0.895627
1546	1997	0	10	.	3.92759	0.913511
1547	1997	0	10	.	2.34727	0.95915
1548	1997	0	10	.	2.26169	1.15045
1549	1997	0	10	.	1.52123	0.967256
1550	1997	0	10	.	6.7727	1.03586
1551	1997	0	10	.	2.83337	1.33567
1552	1997	0	10	.	2.52359	0.917913
1553	1997	0	10	.	2.06318	0.961833
1554	1997	0	10	.	2.98946	1.07961
1555	1997	0	10	.	4.37129	1.44702
1556	1997	0	10	.	2.64121	1.14935
1557	1997	0	10	.	2.92558	1.3893
1558	1997	0	10	.	7.25107	1.63235
1559	1997	0	10	.	4.0215	1.19118
1560	1997	0	10	.	2.68256	1.33651
1561	1997	0	10	.	4.27449	1.1921
1562	1997	0	10	.	2.10792	1.23762
1563	1997	0	10	.	3.17542	0.97254
1564	1997	0	10	.	3.63714	1.16659
1565	1997	0	10	.	3.60513	0.92944
1566	1997	0	10	.	3.37659	0.994311
1567	1997	0	10	.	2.63981	1.02138
1568	1997	0	10	.	4.41521	1.17701
1569	1997	0	10	.	3.88241	1.18305
1570	1997	0	10	.	3.85931	1.27837
1571	1997	0	10	.	3.55087	1.12046
1572	1997	0	10	.	4.63966	1.06979
1573	1997	0	10	.	3.16737	0.961585
1574	1997	0	10	.	4.87711	0.988886
1575	1997	0	10	.	5.00283	1.14048
1576	1997	0	10	.	5.11122	1.065
1577	1997	0	10	.	4.39722	1.13302
1578	1997	0	10	.	3.99696	1.05948
1579	1997	0	10	.	5.24362	1.10963
1580	1997	0	10	.	4.48757	0.980539
1581	1997	0	10	.	6.76387	1.1921
1582	1997	0	10	.	2.11033	0.983449
1583	1997	0	10	.	6.53599	1.3468
1584	1997	0	10	.	2.46782	0.982705
1585	1997	0	10	.	3.14595	1.0216
1586	1997	0	10	.	3.97793	1.23101
1587	1997	0	10	.	4.97962	0.995738
1588	1997	0	10	.	4.29221	1.01039
1589	1997	0	10	.	5.33297	1.03933
1590	1997	0	10	.	3.96702	1.07821
1591	1997	0	10	.	3.94562	1.03779
1592	1997	0	10	.	4.22053	0.996465
1593	1997	0	10	.	4.15322	1.00929
1594	1997	0	10	.	3.97255	1.08386
1595	1997	0	10	.	3.41867	1.02127
1596	1997	0	10	.	4.27397	0.99935
1597	1997	0	10	.	2.96087	0.993813
1598	1997	0	10	.	2.77776	1.01492
1599	1997	0	10	.	3.00394	0.915368
1600	1997	0	10	.	2.65124	1.01589
1601	1997	0	10	.	2.47711	0.942989
1602	1997	0	10	.	4.20622	1.10054
1603	1997	0	10	.	5.36429	0.986169
1604	1997	0	10	.	4.43922	1.00929
1605	1997	0	10	.	4.18712	0.971447
1606	1997	0	10	.	3.91131	0.935411
1607	1997	0	10	.	4.37305	0.921275
1608	1997	0	10	.	5.45191	1.10633
1609	1997	0	10	.	4.20545	1.16001
1610	1997	0	10	.	3.97255	0.954312
1611	1997	0	10	.	4.35104	1.07675
1612	1997	0	10	.	3.87201	1.0123
1613	1997	0	10	.	3.03674	0.82489
1614	1997	0	10	.	3.07733	1.01274
1615	1997	0	10	.	4.07438	1.12876
1616	1997	0	10	.	3.73113	1.08832
1617	1997	0	10	.	4.10466	1.04512
1618	1997	0	10	.	4.58937	1.10054
1619	1997	0	10	.	5.00211	1.01301
1620	1997	0	10	.	3.76916	0.969806
1621	1997	0	10	.	4.93418	1.17891
1622	1997	0	10	.	5.20373	0.891677
1623	1997	0	10	.	3.8617	0.9464
1624	1997	0	10	.	4.58329	0.867861
1625	1997	0	10	.	4.30142	1.01645
1626	1997	0	10	.	3.47188	1.05089
1627	1997	0	10	.	4.25976	0.924
1628	1997	0	10	.	4.54119	1.12545
1629	1997	0	10	.	2.69811	1.02446
1630	1997	0	10	.	3.55985	1.0387
1631	1997	0	10	.	4.80723	1.00239
1632	1997	0	10	.	3.74049	0.89183
1633	1997	0	10	.	4.39122	0.988886
1634	1997	0	10	.	4.35064	1.04512
1635	1997	0	10	.	4.22207	0.948232
1636	1997	0	10	.	3.9269	1.1566
1637	1997	0	10	.	5.31133	1.32375
1638	1997	0	10	.	5.51846	1.16967
1639	1997	0	10	.	5.2341	1.20951
1640	1997	0	10	.	3.71942	1.0248
1641	1997	0	10	.	5.25503	1.089
1642	1997	0	10	.	4.43987	1.07389
1643	1997	0	10	.	3.5903	1.00555
1644	1997	0	10	.	2.92669	0.934869
1645	1997	0	10	.	3.26496	1.05089
1646	1997	0	10	.	4.64734	1.2324
1647	1997	0	10	.	3.30582	1.20002
1648	1997	0	10	.	2.85443	1.10805
1649	1997	0	10	.	4.65247	1.02053
1650	1997	0	10	.	3.6695	1.17398
1651	1997	0	10	.	2.96443	0.929424
1652	1997	0	10	.	4.11596	0.89183
1653	1997	0	10	.	4.80446	0.988698
1654	1997	0	10	.	2.47353	1.01864
1655	1997	0	10	.	3.9289	1.15045
1656	1997	0	10	.	4.78227	1.08315
1657	1997	0	10	.	4.39637	1.02053
1658	1997	0	10	.	4.90756	0.99966
1659	1997	0	10	.	4.22289	1.1588
1660	1997	0	10	.	3.73588	1.18909
1661	1997	0	10	.	3.92469	1.08315
1662	1997	0	10	.	5.00578	1.27761
1663	1997	0	10	.	4.8837	1.29074
1664	1997	0	10	.	2.82409	1.03586
1665	1997	0	10	.	6.23332	1.22983
1666	1997	0	10	.	4.51643	1.03017
1667	1997	0	10	.	4.78742	1.17701
1668	1997	0	10	.	3.87426	1.09669
1669	1997	0	10	.	4.51054	1.01301
1670	1997	0	10	.	4.74917	1.01874
1671	1997	0	10	.	3.76705	1.13966
1672	1997	0	10	.	4.84308	0.97254
1673	1997	0	10	.	4.16494	1.29974
1674	1997	0	10	.	3.68676	1.05118
1675	1997	0	10	.	2.76341	1.09904
1676	1997	0	10	.	3.63978	1.02823
1677	1997	0	10	.	7.83539	0.977875
1678	1997	0	10	.	5.27318	1.02053
1679	1997	0	10	.	6.40631	0.94529
1680	1997	0	10	.	4.66597	1.07389
1681	1997	0	10	.	3.56094	0.97254
1682	1997	0	10	.	5.60025	1.21005
1683	1997	0	10	.	6.76595	1.17701
1684	1997	0	10	.	4.3853	0.988886
1685	1997	0	10	.	6.10982	1.10803
1686	1997	0	10	.	10.6695	1.11208
1687	1997	0	10	.	9.51391	1.10237
1688	1997	0	10	.	10.9591	1.17453
1689	1997	0	10	.	5.72791	1.03171
1690	1997	0	10	.	6.48444	0.94529
1691	1997	0	10	.	3.48645	0.948968
1692	1997	0	10	.	4.83246	0.983449
1693	1997	0	10	.	6.33288	1.20112
1694	1997	0	10	.	10.5528	1.28942
1695	1997	0	10	.	3.43467	1.16853
1696	1997	0	10	.	5.0533	0.975208
1697	1997	0	10	.	7.19314	0.980998
1698	1997	0	10	.	2.99216	1.02138
1699	1997	0	10	.	6.42574	1.29109
1700	1997	0	10	.	6.61153	1.38263
1701	1997	0	10	.	4.13654	1.07961
1702	1997	0	10	.	4.79353	1.07389
1703	1997	0	10	.	5.00047	1.21559
1704	1997	0	10	.	4.5735	0.953774
1705	1997	0	10	.	4.65888	0.961833
1706	1997	0	10	.	6.7417	1.18305
1707	1997	0	10	.	5.88104	1.21005
1708	1997	0	10	.	4.2957	0.94529
1709	1997	0	10	.	5.93089	0.885433
1710	1997	0	10	.	5.14444	0.945689
1711	1997	0	10	.	4.06928	0.948286
1712	1997	0	10	.	7.30681	1.05978
1713	1997	0	10	.	6.44694	0.961833
1714	1997	0	10	.	3.69119	1.11208
1715	1997	0	10	.	4.43478	0.929424
1716	1997	0	10	.	3.13354	0.969962
1717	1997	0	10	.	3.2246	1.00726
1718	1997	0	10	.	3.33125	0.891995
1719	1997	0	10	.	4.25194	1.05288
1720	1997	0	10	.	3.59365	1.03171
1721	1997	0	10	37.4	5.37549	0.948232
1722	1997	0	10	39.1	3.12106	0.939531
1723	1997	0	10	46	4.17795	0.99935
1724	1997	0	10	48.5	3.95359	0.911721
1725	1997	0	10	49.3	2.97657	1.18345
1726	1997	0	10	52.3	2.66964	1.10237
1727	1997	0	10	71.1	7.99939	0.951082
1728	1997	0	10	79.7	4.26746	0.907547
1729	1997	0	10	93.6	5.2823	1.01589
1730	1997	0	10	103.8	3.77225	1.468
1731	1997	0	10	107.7	3.79999	1.05229
1732	1997	0	10	109.4	5.33187	1.18909
1733	1997	0	10	132.3	3.85073	1.0583
1734	1997	0	10	145.8	4.96885	1.04286
1735	1997	0	10	146.7	4.75863	1.33019
1736	1997	0	10	150.4	2.88369	1.24584
1737	1997	0	10	154.6	5.29304	1.23133
1738	1997	0	10	173.2	3.84575	1.43237
1739	1997	0	10	183.8	4.08506	1.11014
1740	1997	0	10	194.6	2.8699	1.03586
1741	1997	0	10	216.3	2.68958	0.942989
1742	1997	0	10	226.3	5.26832	0.913083
1743	1997	0	10	242.3	4.63717	1.15426
1744	1997	0	10	243	1.86181	1.0387
1745	1997	0	10	251.6	3.52891	1.0345
1746	1997	0	10	260.8	2.71398	0.862207
1747	1997	0	10	260.9	4.06631	1.13435
1748	1997	0	10	271.4	4.8218	1.01058
1749	1997	0	10	285.8	2.3284	0.924
1750	1997	0	10	294.6	5.9021	1.09669
1751	1997	0	10	308.6	4.38617	1.01589
1752	1997	0	10	309.3	3.08906	1.34302
1753	1997	0	10	313.3	3.55721	0.99935
1754	1997	0	10	314.7	4.2165	0.926398
1755	1997	0	10	318.9	4.06928	1.26245
1756	1997	0	10	319.4	2.95659	1.10237
1757	1997	0	10	324.8	4.31364	1.06241
1758	1997	0	10	340.2	3.39736	0.994311
1759	1997	0	10	349.9	2.68782	0.894403
1760	1997	0	10	351.6	3.60995	0.95609
1761	1997	0	10	352.2	3.01926	1.1626
1762	1997	0	10	352.9	3.89437	0.921275
1763	1997	0	10	380.1	4.35784	1.25136
1764	1997	0	10	388.3	3.04531	0.940285
1765	1997	0	10	398.7	5.1788	1.09669
1766	1997	0	10	437.7	2.51837	1.07149
1767	1997	0	10	447.2	2.98329	0.977133
1768	1997	0	10	462.4	2.24471	0.967068
1769	1997	0	10	464	4.8155	1.18505
1770	1997	0	10	464.1	3.30053	1.04154
1771	1997	0	10	464.6	5.36464	0.97254
1772	1997	0	10	473.4	5.01256	0.880292
1773	1997	0	10	479.2	4.41401	1.17155
1774	1997	0	10	492	3.258	0.895682
1775	1997	0	10	507.5	4.29349	1.04286
1776	1997	0	10	556.1	5.36437	1.01321
1777	1997	0	10	573.2	6.04766	1.00084
1778	1997	0	10	603.8	4.52425	1.03768
1779	1997	0	10	610.8	2.15283	1.07441
1780	1997	0	10	617.3	2.81422	1.08896
1781	1997	0	10	631.9	4.78296	1.15661
1782	1997	0	10	637.9	4.52341	0.994311
1783	1997	0	10	655.6	3.39171	1.13979
1784	1997	0	10	658.3	3.33584	1.06816
1785	1997	0	10	661.6	4.40126	1.15384
1786	1997	0	10	664.5	3.85704	1.01589
1787	1997	0	10	667.2	5.31986	1.22606
1788	1997	0	10	711.8	6.67307	1.11231
1789	1997	0	10	758.2	3.30926	0.964328
1790	1997	0	10	775	3.6048	1.05912
1791	1997	0	10	775.1	4.0869	1.02446
1792	1997	0	10	778.4	7.82451	1.14465
1793	1997	0	10	786.6	4.40671	1.02958
1794	1997	0	10	800	5.81352	1.02446
1795	1997	0	10	819.3	2.99885	1.00487
1796	1997	0	10	819.3	3.67618	0.966633
1797	1997	0	10	820.8	13.8701	1.04286
1798	1997	0	10	832.9	2.87606	0.889299
1799	1997	0	10	842.1	3.39863	0.983449
1800	1997	0	10	846.3	4.97743	0.961833
1801	1997	0	10	854.6	3.43432	1.05965
1802	1997	0	10	854.6	3.16677	0.95936
1803	1997	0	10	860.3	3.57424	0.934869
1804	1997	0	10	875.3	4.3771	0.97254
1805	1997	0	10	894.8	4.82114	0.961585
1806	1997	1	8	.	4.86069	0.998012
1807	1997	1	8	.	2.2604	0.961585
1808	1997	1	8	.	2.75537	0.961833
1809	1997	1	8	.	3.90855	1.0503
1810	1997	1	8	.	3.75994	0.967068
1811	1997	1	8	.	1.549	0.854412
1812	1997	1	8	.	3.74327	0.902749
1813	1997	1	8	.	2.97762	0.924
1814	1997	1	8	.	2.06254	0.852944
1815	1997	1	8	.	3.01561	0.913454
1816	1997	1	8	.	2.01227	0.934724
1817	1997	1	8	.	3.90539	0.876006
1818	1997	1	8	.	2.74472	0.870707
1819	1997	1	8	.	2.41304	0.90232
1820	1997	1	8	.	3.23956	0.986169
1821	1997	1	8	.	2.51173	0.969806
1822	1997	1	8	.	2.64001	0.975366
1823	1997	1	8	.	2.50904	1.21334
1824	1997	1	8	.	2.24981	0.893124
1825	1997	1	8	.	3.2995	0.890563
1826	1997	1	8	.	2.04297	0.795353
1827	1997	1	8	.	4.01642	1.10343
1828	1997	1	8	.	4.82459	1.00366
1829	1997	1	8	.	4.58591	0.941129
1830	1997	1	8	.	2.59317	0.805445
1831	1997	1	8	.	3.24932	0.832576
1832	1997	1	8	.	2.48316	1.06529
1833	1997	1	8	.	4.19088	0.864799
1834	1997	1	8	.	3.42927	0.82489
1835	1997	1	8	.	3.93692	0.800405
1836	1997	1	8	.	4.17114	0.995738
1837	1997	1	8	.	4.1894	0.986042
1838	1997	1	8	.	3.65961	0.86925
1839	1997	1	8	.	2.28352	0.90925
1840	1997	1	8	.	2.78547	0.876006
1841	1997	1	8	.	4.46851	1.04793
1842	1997	1	8	.	4.36754	0.857188
1843	1997	1	8	.	2.26701	1.00598
1844	1997	1	8	.	3.18373	0.896031
1845	1997	1	8	.	3.46131	0.910248
1846	1997	1	8	.	4.58994	0.864799
1847	1997	1	8	.	4.14019	0.997175
1848	1997	1	8	.	3.79472	0.881292
1849	1997	1	8	.	2.95954	0.859612
1850	1997	1	8	.	1.76229	0.886567
1851	1997	1	8	.	2.54807	0.881192
1852	1997	1	8	.	2.50394	0.918548
1853	1997	1	8	.	3.15975	0.939531
1854	1997	1	8	.	2.92053	0.975302
1855	1997	1	8	.	2.84294	0.788353
1856	1997	1	8	.	3.13795	0.786841
1857	1997	1	8	.	2.14115	0.837686
1858	1997	1	8	.	2.56586	0.832576
1859	1997	1	8	.	2.77691	0.851254
1860	1997	1	8	.	5.95373	0.963861
1861	1997	1	8	.	2.14501	0.790289
1862	1997	1	8	.	2.42516	0.884049
1863	1997	1	8	.	3.7615	0.921494
1864	1997	1	8	.	4.4449	0.877717
1865	1997	1	8	.	2.80557	0.870707
1866	1997	1	8	.	2.82781	0.864799
1867	1997	1	8	.	4.11348	0.840944
1868	1997	1	8	.	3.86148	0.760524
1869	1997	1	8	.	3.59373	0.939531
1870	1997	1	8	.	3.92361	0.988514
1871	1997	1	8	.	4.5542	0.862736
1872	1997	1	8	.	2.84053	0.902749
1873	1997	1	8	.	3.41302	0.838741
1874	1997	1	8	.	3.97647	0.876006
1875	1997	1	8	.	3.91424	0.849201
1876	1997	1	8	.	3.2046	1.00726
1877	1997	1	8	.	3.10534	0.935097
1878	1997	1	8	.	3.96975	0.818721
1879	1997	1	8	.	3.0296	0.827455
1880	1997	1	8	.	3.30135	1.01149
1881	1997	1	8	.	3.97472	0.934869
1882	1997	1	8	.	3.43143	0.982705
1883	1997	1	8	.	2.03405	0.859612
1884	1997	1	8	.	3.68065	0.878651
1885	1997	1	8	.	2.98287	0.894456
1886	1997	1	8	.	3.24029	0.934869
1887	1997	1	8	.	2.8688	0.961833
1888	1997	1	8	.	9.67493	0.904935
1889	1997	1	8	.	3.48033	0.934724
1890	1997	1	8	.	3.53843	0.859612
1891	1997	1	8	.	4.29009	0.913083
1892	1997	1	8	.	3.24527	0.986682
1893	1997	1	8	.	4.06732	0.864799
1894	1997	1	8	.	4.57018	0.833493
1895	1997	1	8	.	3.8264	0.961835
1896	1997	1	8	.	3.41526	0.850408
1897	1997	1	8	.	6.36872	0.913399
1898	1997	1	8	.	5.21857	0.852077
1899	1997	1	8	39.8	3.9301	0.940285
1900	1997	1	8	77.7	3.54604	0.873358
1901	1997	1	8	102	4.22044	0.938661
1902	1997	1	8	136.3	2.1765	0.995738
1903	1997	1	8	162.9	3.88169	0.974342
1904	1997	1	8	177.3	3.13431	0.916123
1905	1997	1	8	189.1	3.94218	0.902563
1906	1997	1	8	202.5	3.19464	0.918548
1907	1997	1	8	223.2	5.93048	0.854412
1908	1997	1	8	258.7	4.34266	0.795353
1909	1997	1	8	259.1	5.13128	0.899701
1910	1997	1	8	299.8	4.78067	0.950582
1911	1997	1	8	303.8	3.03007	0.837686
1912	1997	1	8	322.6	4.02598	1.18505
1913	1997	1	8	336.3	2.14711	0.876171
1914	1997	1	8	343.6	3.47311	0.940285
1915	1997	1	8	355.8	3.77431	1.03127
1916	1997	1	8	362.4	3.83961	0.734704
1917	1997	1	8	371.4	3.78052	0.773247
1918	1997	1	8	401.6	2.46318	0.775726
1919	1997	1	8	463.9	3.43383	0.88348
1920	1997	1	8	468.1	2.78484	0.957535
1921	1997	1	8	480.3	2.03975	0.876006
1922	1997	1	8	582.3	1.77256	0.897378
1923	1997	1	8	583.8	3.96843	0.852077
1924	1997	1	8	609.6	3.04909	0.817176
1925	1997	1	8	615.6	3.72954	0.806298
1926	1997	1	8	650.5	2.0095	0.810474
1927	1997	1	8	677.4	3.49412	0.993813
1928	1997	1	8	704.9	3.38081	0.986682
1929	1997	1	8	742.4	3.38149	0.876006
1930	1997	1	8	785.5	5.05437	1.12205
1931	1997	1	8	861	3.80201	0.916657
1932	1997	1	8	881.1	2.60196	0.825487
1933	1997	1	9	.	2.78567	0.964514
1934	1997	1	9	.	2.64862	0.918548
1935	1997	1	9	.	3.15162	0.996924
1936	1997	1	9	.	2.54485	1.04154
1937	1997	1	9	.	2.07331	0.921275
1938	1997	1	9	.	2.35007	0.961585
1939	1997	1	9	.	4.44715	1.06241
1940	1997	1	9	.	3.24175	1.1282
1941	1997	1	9	.	2.88203	1.04512
1942	1997	1	9	.	1.89571	0.934869
1943	1997	1	9	.	2.15881	0.859612
1944	1997	1	9	.	2.86125	0.967068
1945	1997	1	9	.	3.69837	0.869975
1946	1997	1	9	.	6.0106	1.08604
1947	1997	1	9	.	4.55144	1.01589
1948	1997	1	9	.	3.21277	0.940285
1949	1997	1	9	.	3.16321	1.13859
1950	1997	1	9	.	2.44613	0.961585
1951	1997	1	9	.	2.60329	0.99935
1952	1997	1	9	.	3.45439	0.950582
1953	1997	1	9	.	2.69309	1.08101
1954	1997	1	9	.	2.24335	0.950556
1955	1997	1	9	.	4.31611	0.972539
1956	1997	1	9	.	2.701	1.10963
1957	1997	1	9	.	3.31214	1.03729
1958	1997	1	9	.	4.23996	0.805445
1959	1997	1	9	.	4.49444	0.899701
1960	1997	1	9	.	2.48648	1.00211
1961	1997	1	9	.	2.48453	0.95609
1962	1997	1	9	.	3.17847	0.929424
1963	1997	1	9	.	2.62247	0.996583
1964	1997	1	9	.	6.22783	1.05097
1965	1997	1	9	.	3.12896	0.951082
1966	1997	1	9	.	3.62142	1.01124
1967	1997	1	9	.	2.56931	0.9916
1968	1997	1	9	.	3.02661	0.993813
1969	1997	1	9	.	4.84548	0.910782
1970	1997	1	9	.	4.82381	0.947168
1971	1997	1	9	.	2.73128	0.940285
1972	1997	1	9	.	3.26066	0.980998
1973	1997	1	9	.	3.12784	0.912764
1974	1997	1	9	.	2.95464	0.963149
1975	1997	1	9	.	3.49304	0.926769
1976	1997	1	9	.	2.37615	0.852944
1977	1997	1	9	.	3.60487	1.03933
1978	1997	1	9	.	3.55625	0.855477
1979	1997	1	9	.	4.19086	0.86646
1980	1997	1	9	.	2.70637	0.859612
1981	1997	1	9	.	3.25736	0.932156
1982	1997	1	9	.	4.87097	0.873358
1983	1997	1	9	.	4.85406	0.940285
1984	1997	1	9	.	3.24336	0.967633
1985	1997	1	9	.	3.3057	1.08782
1986	1997	1	9	.	2.57369	1.02416
1987	1997	1	9	.	4.13752	1.13018
1988	1997	1	9	.	2.44697	0.910695
1989	1997	1	9	.	4.65585	0.953338
1990	1997	1	9	.	4.07048	1.00366
1991	1997	1	9	.	4.31593	1.02446
1992	1997	1	9	.	2.73861	0.841492
1993	1997	1	9	.	3.93088	0.957535
1994	1997	1	9	.	4.61713	0.860568
1995	1997	1	9	.	2.96284	0.92944
1996	1997	1	9	.	3.87687	0.858007
1997	1997	1	9	.	2.3312	0.95609
1998	1997	1	9	.	3.28863	0.999726
1999	1997	1	9	.	3.25001	1.07821
[truncated: 7,559 more rows]

## Sheet: Sheet2
Obs	year	sex	age (Year)	urinary iodine (μg/L)	thyroid volume(ml)	body surface area(BSA)
1	1995	0	8	.	.	.
2	1995	0	8	.	.	.
3	1995	0	8	.	.	.
4	1995	0	8	.	.	.
5	1995	0	8	.	.	.
6	1995	0	8	.	.	.
7	1995	0	8	.	.	.
8	1995	0	8	.	.	.
9	1995	0	8	.	.	.
10	1995	0	8	.	.	.
11	1995	0	8	.	.	.
12	1995	0	8	.	.	.
13	1995	0	8	.	.	.
14	1995	0	8	.	.	.
15	1995	0	8	.	.	.
16	1995	0	8	.	.	.
17	1995	0	8	.	.	.
18	1995	0	8	.	.	.
19	1995	0	8	.	.	.
20	1995	0	8	.	.	.
21	1995	0	8	.	.	.
22	1995	0	8	.	.	.
23	1995	0	8	.	.	.
24	1995	0	8	.	.	.
25	1995	0	8	.	.	.
26	1995	0	8	.	.	.
27	1995	0	8	.	.	.
28	1995	0	8	.	.	.
29	1995	0	8	.	.	.
30	1995	0	8	.	.	.
31	1995	0	8	.	.	.
32	1995	0	8	.	.	.
33	1995	0	8	.	.	.
34	1995	0	8	.	.	.
35	1995	0	8	.	.	.
36	1995	0	8	.	.	.
37	1995	0	8	.	.	.
38	1995	0	8	.	.	.
39	1995	0	8	.	.	.
40	1995	0	8	.	.	.
41	1995	0	8	.	.	.
42	1995	0	8	.	.	.
43	1995	0	8	.	.	.
44	1995	0	8	.	.	.
45	1995	0	8	.	.	.
46	1995	0	8	.	.	.
47	1995	0	8	.	.	.
48	1995	0	8	.	.	.
49	1995	0	8	.	.	.
50	1995	0	8	.	.	.
51	1995	0	8	.	.	.
52	1995	0	8	.	.	.
53	1995	0	8	.	.	.
54	1995	0	8	.	.	.
55	1995	0	8	.	.	.
56	1995	0	8	.	.	.
57	1995	0	8	.	.	.
58	1995	0	8	.	.	.
59	1995	0	8	.	.	.
60	1995	0	8	.	.	.
61	1995	0	8	.	.	.
62	1995	0	8	.	.	.
63	1995	0	8	.	.	.
64	1995	0	8	.	.	.
65	1995	0	8	.	.	.
66	1995	0	8	.	.	.
67	1995	0	8	.	.	.
68	1995	0	8	.	.	.
69	1995	0	8	.	.	.
70	1995	0	8	.	.	.
71	1995	0	8	.	.	.
72	1995	0	8	.	.	.
73	1995	0	8	.	.	.
74	1995	0	8	.	.	.
75	1995	0	8	.	.	.
76	1995	0	8	.	.	.
77	1995	0	8	.	.	.
78	1995	0	8	.	.	.
79	1995	0	8	.	.	.
80	1995	0	8	.	.	.
81	1995	0	8	.	.	.
82	1995	0	8	.	.	.
83	1995	0	8	.	.	.
84	1995	0	8	.	.	.
85	1995	0	8	.	.	.
86	1995	0	8	.	.	.
87	1995	0	8	.	.	.
88	1995	0	8	.	.	.
89	1995	0	8	.	.	.
90	1995	0	8	.	.	.
91	1995	0	8	.	.	.
92	1995	0	8	.	.	.
93	1995	0	8	.	.	.
94	1995	0	8	.	.	.
95	1995	0	8	.	.	.
96	1995	0	8	.	.	.
97	1995	0	8	.	.	.
98	1995	0	8	.	.	.
99	1995	0	8	.	.	.
100	1995	0	8	.	.	.
101	1995	0	8	.	.	.
102	1995	0	8	.	.	.
103	1995	0	8	.	.	.
104	1995	0	8	.	.	.
105	1995	0	8	.	.	.
106	1995	0	8	.	.	.
107	1995	0	8	.	.	.
108	1995	0	8	.	.	.
109	1995	0	8	.	.	.
110	1995	0	8	.	.	.
111	1995	0	8	.	.	.
112	1995	0	8	.	.	.
113	1995	0	8	.	.	.
114	1995	0	8	.	.	.
115	1995	0	8	.	.	.
116	1995	0	8	.	.	.
117	1995	0	8	.	.	.
118	1995	0	8	.	.	.
119	1995	0	8	.	.	.
120	1995	0	8	.	.	.
121	1995	0	8	.	.	.
122	1995	0	8	.	.	.
123	1995	0	8	.	.	.
124	1995	0	8	.	.	.
125	1995	0	8	.	.	.
126	1995	0	8	.	.	.
127	1995	0	8	.	.	.
128	1995	0	8	.	.	.
129	1995	0	8	.	.	.
130	1995	0	8	.	.	.
131	1995	0	8	.	.	.
132	1995	0	8	.	.	.
133	1995	0	8	.	.	.
134	1995	0	8	.	.	.
135	1995	0	8	.	.	.
136	1995	0	8	.	.	.
137	1995	0	8	.	.	.
138	1995	0	8	.	.	.
139	1995	0	8	.	.	.
140	1995	0	8	.	.	.
141	1995	0	8	.	.	.
142	1995	0	8	.	.	.
143	1995	0	8	.	.	.
144	1995	0	8	.	.	.
145	1995	0	8	3	.	.
146	1995	0	8	7	.	.
147	1995	0	8	12	.	.
148	1995	0	8	13	.	.
149	1995	0	8	15	.	.
150	1995	0	8	15	.	.
151	1995	0	8	16	.	.
152	1995	0	8	18	.	.
153	1995	0	8	24	.	.
154	1995	0	8	29	.	.
155	1995	0	8	32	.	.
156	1995	0	8	35	.	.
157	1995	0	8	38	.	.
158	1995	0	8	40	.	.
159	1995	0	8	40	.	.
160	1995	0	8	41	.	.
161	1995	0	8	42	.	.
162	1995	0	8	44	.	.
163	1995	0	8	45	.	.
164	1995	0	8	50	.	.
165	1995	0	8	50	.	.
166	1995	0	8	51	.	.
167	1995	0	8	53	.	.
168	1995	0	8	54	.	.
169	1995	0	8	58	.	.
170	1995	0	8	60	.	.
171	1995	0	8	62	.	.
172	1995	0	8	63	.	.
173	1995	0	8	63	.	.
174	1995	0	8	69	.	.
175	1995	0	8	75	.	.
176	1995	0	8	75	.	.
177	1995	0	8	76	.	.
178	1995	0	8	80	.	.
179	1995	0	8	83	.	.
180	1995	0	8	83	.	.
181	1995	0	8	85	.	.
182	1995	0	8	85	.	.
183	1995	0	8	85	.	.
184	1995	0	8	90	.	.
185	1995	0	8	95	.	.
186	1995	0	8	101	.	.
187	1995	0	8	127	.	.
188	1995	0	8	129	.	.
189	1995	0	8	129	.	.
190	1995	0	8	140	.	.
191	1995	0	8	140	.	.
192	1995	0	8	148	.	.
193	1995	0	8	164	.	.
194	1995	0	8	170	.	.
195	1995	0	8	181	.	.
196	1995	0	8	186	.	.
197	1995	0	8	220	.	.
198	1995	0	8	222	.	.
199	1995	0	8	238	.	.
200	1995	0	8	278	.	.
201	1995	0	8	303	.	.
202	1995	0	8	309	.	.
203	1995	0	8	315	.	.
204	1995	0	8	325	.	.
205	1995	0	8	325	.	.
206	1995	0	8	411	.	.
207	1995	0	8	440	.	.
208	1995	0	8	465	.	.
209	1995	0	8	560	.	.
210	1995	0	8	580	.	.
211	1995	0	8	659	.	.
212	1995	0	9	.	.	.
213	1995	0	9	.	.	.
214	1995	0	9	.	.	.
215	1995	0	9	.	.	.
216	1995	0	9	.	.	.
217	1995	0	9	.	.	.
218	1995	0	9	.	.	.
219	1995	0	9	.	.	.
220	1995	0	9	.	.	.
221	1995	0	9	.	.	.
222	1995	0	9	.	.	.
223	1995	0	9	.	.	.
224	1995	0	9	.	.	.
225	1995	0	9	.	.	.
226	1995	0	9	.	.	.
227	1995	0	9	.	.	.
228	1995	0	9	.	.	.
229	1995	0	9	.	.	.
230	1995	0	9	.	.	.
231	1995	0	9	.	.	.
232	1995	0	9	.	.	.
233	1995	0	9	.	.	.
234	1995	0	9	.	.	.
235	1995	0	9	.	.	.
236	1995	0	9	.	.	.
237	1995	0	9	.	.	.
238	1995	0	9	.	.	.
239	1995	0	9	.	.	.
240	1995	0	9	.	.	.
241	1995	0	9	.	.	.
242	1995	0	9	.	.	.
243	1995	0	9	.	.	.
244	1995	0	9	.	.	.
245	1995	0	9	.	.	.
246	1995	0	9	.	.	.
247	1995	0	9	.	.	.
248	1995	0	9	.	.	.
249	1995	0	9	.	.	.
250	1995	0	9	.	.	.
251	1995	0	9	.	.	.
252	1995	0	9	.	.	.
253	1995	0	9	.	.	.
254	1995	0	9	.	.	.
255	1995	0	9	.	.	.
256	1995	0	9	.	.	.
257	1995	0	9	.	.	.
258	1995	0	9	.	.	.
259	1995	0	9	.	.	.
260	1995	0	9	.	.	.
261	1995	0	9	.	.	.
262	1995	0	9	.	.	.
263	1995	0	9	.	.	.
264	1995	0	9	.	.	.
265	1995	0	9	.	.	.
266	1995	0	9	.	.	.
267	1995	0	9	.	.	.
268	1995	0	9	.	.	.
269	1995	0	9	.	.	.
270	1995	0	9	.	.	.
271	1995	0	9	.	.	.
272	1995	0	9	.	.	.
273	1995	0	9	.	.	.
274	1995	0	9	.	.	.
275	1995	0	9	.	.	.
276	1995	0	9	.	.	.
277	1995	0	9	.	.	.
278	1995	0	9	.	.	.
279	1995	0	9	.	.	.
280	1995	0	9	.	.	.
281	1995	0	9	.	.	.
282	1995	0	9	.	.	.
283	1995	0	9	.	.	.
284	1995	0	9	.	.	.
285	1995	0	9	.	.	.
286	1995	0	9	.	.	.
287	1995	0	9	.	.	.
288	1995	0	9	.	.	.
289	1995	0	9	.	.	.
290	1995	0	9	.	.	.
291	1995	0	9	.	.	.
292	1995	0	9	.	.	.
293	1995	0	9	.	.	.
294	1995	0	9	.	.	.
295	1995	0	9	.	.	.
296	1995	0	9	.	.	.
297	1995	0	9	.	.	.
298	1995	0	9	.	.	.
299	1995	0	9	.	.	.
300	1995	0	9	.	.	.
301	1995	0	9	.	.	.
302	1995	0	9	.	.	.
303	1995	0	9	.	.	.
304	1995	0	9	.	.	.
305	1995	0	9	.	.	.
306	1995	0	9	.	.	.
307	1995	0	9	.	.	.
308	1995	0	9	.	.	.
309	1995	0	9	.	.	.
310	1995	0	9	.	.	.
311	1995	0	9	.	.	.
312	1995	0	9	.	.	.
313	1995	0	9	.	.	.
314	1995	0	9	.	.	.
315	1995	0	9	.	.	.
316	1995	0	9	.	.	.
317	1995	0	9	.	.	.
318	1995	0	9	.	.	.
319	1995	0	9	.	.	.
320	1995	0	9	.	.	.
321	1995	0	9	.	.	.
322	1995	0	9	.	.	.
323	1995	0	9	.	.	.
324	1995	0	9	.	.	.
325	1995	0	9	.	.	.
326	1995	0	9	.	.	.
327	1995	0	9	.	.	.
328	1995	0	9	.	.	.
329	1995	0	9	.	.	.
330	1995	0	9	.	.	.
331	1995	0	9	.	.	.
332	1995	0	9	.	.	.
333	1995	0	9	.	.	.
334	1995	0	9	.	.	.
335	1995	0	9	.	.	.
336	1995	0	9	.	.	.
337	1995	0	9	.	.	.
338	1995	0	9	.	.	.
339	1995	0	9	.	.	.
340	1995	0	9	.	.	.
341	1995	0	9	.	.	.
342	1995	0	9	.	.	.
343	1995	0	9	.	.	.
344	1995	0	9	.	.	.
345	1995	0	9	.	.	.
346	1995	0	9	.	.	.
347	1995	0	9	.	.	.
348	1995	0	9	.	.	.
349	1995	0	9	.	.	.
350	1995	0	9	.	.	.
351	1995	0	9	.	.	.
352	1995	0	9	.	.	.
353	1995	0	9	.	.	.
354	1995	0	9	.	.	.
355	1995	0	9	.	.	.
356	1995	0	9	.	.	.
357	1995	0	9	.	.	.
358	1995	0	9	.	.	.
359	1995	0	9	.	.	.
360	1995	0	9	.	.	.
361	1995	0	9	.	.	.
362	1995	0	9	.	.	.
363	1995	0	9	.	.	.
364	1995	0	9	.	.	.
365	1995	0	9	.	.	.
366	1995	0	9	4	.	.
367	1995	0	9	20	.	.
368	1995	0	9	21	.	.
369	1995	0	9	22	.	.
370	1995	0	9	25	.	.
371	1995	0	9	27	.	.
372	1995	0	9	27	.	.
373	1995	0	9	30	.	.
374	1995	0	9	30	.	.
375	1995	0	9	37	.	.
376	1995	0	9	38	.	.
377	1995	0	9	40	.	.
378	1995	0	9	42	.	.
379	1995	0	9	44	.	.
380	1995	0	9	45	.	.
381	1995	0	9	50	.	.
382	1995	0	9	53	.	.
383	1995	0	9	55	.	.
384	1995	0	9	57	.	.
385	1995	0	9	62	.	.
386	1995	0	9	64	.	.
387	1995	0	9	67	.	.
388	1995	0	9	69	.	.
389	1995	0	9	71	.	.
390	1995	0	9	78	.	.
391	1995	0	9	82	.	.
392	1995	0	9	84	.	.
393	1995	0	9	85	.	.
394	1995	0	9	93	.	.
395	1995	0	9	99	.	.
396	1995	0	9	122	.	.
397	1995	0	9	137	.	.
398	1995	0	9	141	.	.
399	1995	0	9	153	.	.
400	1995	0	9	169	.	.
401	1995	0	9	176	.	.
402	1995	0	9	177	.	.
403	1995	0	9	210	.	.
404	1995	0	9	216	.	.
405	1995	0	9	218	.	.
406	1995	0	9	221	.	.
407	1995	0	9	247	.	.
408	1995	0	9	258	.	.
409	1995	0	9	263	.	.
410	1995	0	9	290	.	.
411	1995	0	9	345	.	.
412	1995	0	9	361	.	.
413	1995	0	9	385	.	.
414	1995	0	9	489	.	.
415	1995	0	9	525	.	.
416	1995	0	9	712	.	.
417	1995	0	9	1513	.	.
418	1995	0	10	.	.	.
419	1995	0	10	.	.	.
420	1995	0	10	.	.	.
421	1995	0	10	.	.	.
422	1995	0	10	.	.	.
423	1995	0	10	.	.	.
424	1995	0	10	.	.	.
425	1995	0	10	.	.	.
426	1995	0	10	.	.	.
427	1995	0	10	.	.	.
428	1995	0	10	.	.	.
429	1995	0	10	.	.	.
430	1995	0	10	.	.	.
431	1995	0	10	.	.	.
432	1995	0	10	.	.	.
433	1995	0	10	.	.	.
434	1995	0	10	.	.	.
435	1995	0	10	.	.	.
436	1995	0	10	.	.	.
437	1995	0	10	.	.	.
438	1995	0	10	.	.	.
439	1995	0	10	.	.	.
440	1995	0	10	.	.	.
441	1995	0	10	.	.	.
442	1995	0	10	.	.	.
443	1995	0	10	.	.	.
444	1995	0	10	.	.	.
445	1995	0	10	.	.	.
446	1995	0	10	.	.	.
447	1995	0	10	.	.	.
448	1995	0	10	.	.	.
449	1995	0	10	.	.	.
450	1995	0	10	.	.	.
451	1995	0	10	.	.	.
452	1995	0	10	.	.	.
453	1995	0	10	.	.	.
454	1995	0	10	.	.	.
455	1995	0	10	.	.	.
456	1995	0	10	.	.	.
457	1995	0	10	.	.	.
458	1995	0	10	.	.	.
459	1995	0	10	.	.	.
460	1995	0	10	.	.	.
461	1995	0	10	.	.	.
462	1995	0	10	.	.	.
463	1995	0	10	.	.	.
464	1995	0	10	.	.	.
465	1995	0	10	.	.	.
466	1995	0	10	.	.	.
467	1995	0	10	.	.	.
468	1995	0	10	.	.	.
469	1995	0	10	.	.	.
470	1995	0	10	.	.	.
471	1995	0	10	.	.	.
472	1995	0	10	.	.	.
473	1995	0	10	.	.	.
474	1995	0	10	.	.	.
475	1995	0	10	.	.	.
476	1995	0	10	.	.	.
477	1995	0	10	.	.	.
478	1995	0	10	.	.	.
479	1995	0	10	.	.	.
480	1995	0	10	.	.	.
481	1995	0	10	.	.	.
482	1995	0	10	.	.	.
483	1995	0	10	.	.	.
484	1995	0	10	.	.	.
485	1995	0	10	.	.	.
486	1995	0	10	.	.	.
487	1995	0	10	.	.	.
488	1995	0	10	.	.	.
489	1995	0	10	.	.	.
490	1995	0	10	.	.	.
491	1995	0	10	.	.	.
492	1995	0	10	.	.	.
493	1995	0	10	.	.	.
494	1995	0	10	.	.	.
495	1995	0	10	.	.	.
496	1995	0	10	.	.	.
497	1995	0	10	.	.	.
498	1995	0	10	.	.	.
499	1995	0	10	.	.	.
500	1995	0	10	.	.	.
501	1995	0	10	.	.	.
502	1995	0	10	.	.	.
503	1995	0	10	.	.	.
504	1995	0	10	.	.	.
505	1995	0	10	.	.	.
506	1995	0	10	.	.	.
507	1995	0	10	.	.	.
508	1995	0	10	.	.	.
509	1995	0	10	.	.	.
510	1995	0	10	.	.	.
511	1995	0	10	.	.	.
512	1995	0	10	.	.	.
513	1995	0	10	.	.	.
514	1995	0	10	.	.	.
515	1995	0	10	.	.	.
516	1995	0	10	.	.	.
517	1995	0	10	.	.	.
518	1995	0	10	.	.	.
519	1995	0	10	.	.	.
520	1995	0	10	.	.	.
521	1995	0	10	.	.	.
522	1995	0	10	.	.	.
523	1995	0	10	.	.	.
524	1995	0	10	.	.	.
525	1995	0	10	.	.	.
526	1995	0	10	.	.	.
527	1995	0	10	.	.	.
528	1995	0	10	.	.	.
529	1995	0	10	.	.	.
530	1995	0	10	.	.	.
531	1995	0	10	.	.	.
532	1995	0	10	.	.	.
533	1995	0	10	.	.	.
534	1995	0	10	.	.	.
535	1995	0	10	.	.	.
536	1995	0	10	.	.	.
537	1995	0	10	.	.	.
538	1995	0	10	.	.	.
539	1995	0	10	.	.	.
540	1995	0	10	.	.	.
541	1995	0	10	.	.	.
542	1995	0	10	.	.	.
543	1995	0	10	.	.	.
544	1995	0	10	.	.	.
545	1995	0	10	.	.	.
546	1995	0	10	.	.	.
547	1995	0	10	12	.	.
548	1995	0	10	15	.	.
549	1995	0	10	18	.	.
550	1995	0	10	20	.	.
551	1995	0	10	25	.	.
552	1995	0	10	25	.	.
553	1995	0	10	27	.	.
554	1995	0	10	30	.	.
555	1995	0	10	34	.	.
556	1995	0	10	35	.	.
557	1995	0	10	35	.	.
558	1995	0	10	36	.	.
559	1995	0	10	37	.	.
560	1995	0	10	39	.	.
561	1995	0	10	40	.	.
562	1995	0	10	40	.	.
563	1995	0	10	40	.	.
564	1995	0	10	44	.	.
565	1995	0	10	45	.	.
566	1995	0	10	49	.	.
567	1995	0	10	50	.	.
568	1995	0	10	51	.	.
569	1995	0	10	54	.	.
570	1995	0	10	55	.	.
571	1995	0	10	55	.	.
572	1995	0	10	57	.	.
573	1995	0	10	60	.	.
574	1995	0	10	65	.	.
575	1995	0	10	65	.	.
576	1995	0	10	65	.	.
577	1995	0	10	67	.	.
578	1995	0	10	79	.	.
579	1995	0	10	80	.	.
580	1995	0	10	80	.	.
581	1995	0	10	80	.	.
582	1995	0	10	86	.	.
583	1995	0	10	86	.	.
584	1995	0	10	120	.	.
585	1995	0	10	130	.	.
586	1995	0	10	136	.	.
587	1995	0	10	140	.	.
588	1995	0	10	161	.	.
589	1995	0	10	185	.	.
590	1995	0	10	211	.	.
591	1995	0	10	212	.	.
592	1995	0	10	265	.	.
593	1995	0	10	287	.	.
594	1995	0	10	301	.	.
595	1995	0	10	304	.	.
596	1995	0	10	349	.	.
597	1995	0	10	359	.	.
598	1995	0	10	750	.	.
599	1995	0	10	831	.	.
600	1995	0	10	1133	.	.
601	1995	0	10	1417	.	.
602	1995	0	10	1833	.	.
603	1995	0	10	1849	.	.
604	1995	0	10	2167	.	.
605	1995	1	8	.	.	.
606	1995	1	8	.	.	.
607	1995	1	8	.	.	.
608	1995	1	8	.	.	.
609	1995	1	8	.	.	.
610	1995	1	8	.	.	.
611	1995	1	8	.	.	.
612	1995	1	8	.	.	.
613	1995	1	8	.	.	.
614	1995	1	8	.	.	.
615	1995	1	8	.	.	.
616	1995	1	8	.	.	.
617	1995	1	8	.	.	.
618	1995	1	8	.	.	.
619	1995	1	8	.	.	.
620	1995	1	8	.	.	.
621	1995	1	8	.	.	.
622	1995	1	8	.	.	.
623	1995	1	8	.	.	.
624	1995	1	8	.	.	.
625	1995	1	8	.	.	.
626	1995	1	8	.	.	.
627	1995	1	8	.	.	.
628	1995	1	8	.	.	.
629	1995	1	8	.	.	.
630	1995	1	8	.	.	.
631	1995	1	8	.	.	.
632	1995	1	8	.	.	.
633	1995	1	8	.	.	.
634	1995	1	8	.	.	.
635	1995	1	8	.	.	.
636	1995	1	8	.	.	.
637	1995	1	8	.	.	.
638	1995	1	8	.	.	.
639	1995	1	8	.	.	.
640	1995	1	8	.	.	.
641	1995	1	8	.	.	.
642	1995	1	8	.	.	.
643	1995	1	8	.	.	.
644	1995	1	8	.	.	.
645	1995	1	8	.	.	.
646	1995	1	8	.	.	.
647	1995	1	8	.	.	.
648	1995	1	8	.	.	.
649	1995	1	8	.	.	.
650	1995	1	8	.	.	.
651	1995	1	8	.	.	.
652	1995	1	8	.	.	.
653	1995	1	8	.	.	.
654	1995	1	8	.	.	.
655	1995	1	8	.	.	.
656	1995	1	8	.	.	.
657	1995	1	8	.	.	.
658	1995	1	8	.	.	.
659	1995	1	8	.	.	.
660	1995	1	8	.	.	.
661	1995	1	8	.	.	.
662	1995	1	8	.	.	.
663	1995	1	8	.	.	.
664	1995	1	8	.	.	.
665	1995	1	8	.	.	.
666	1995	1	8	.	.	.
667	1995	1	8	.	.	.
668	1995	1	8	.	.	.
669	1995	1	8	.	.	.
670	1995	1	8	.	.	.
671	1995	1	8	.	.	.
672	1995	1	8	.	.	.
673	1995	1	8	.	.	.
674	1995	1	8	.	.	.
675	1995	1	8	.	.	.
676	1995	1	8	.	.	.
677	1995	1	8	.	.	.
678	1995	1	8	.	.	.
679	1995	1	8	.	.	.
680	1995	1	8	.	.	.
681	1995	1	8	.	.	.
682	1995	1	8	.	.	.
683	1995	1	8	.	.	.
684	1995	1	8	.	.	.
685	1995	1	8	.	.	.
686	1995	1	8	.	.	.
687	1995	1	8	.	.	.
688	1995	1	8	.	.	.
689	1995	1	8	.	.	.
690	1995	1	8	.	.	.
691	1995	1	8	.	.	.
692	1995	1	8	.	.	.
693	1995	1	8	.	.	.
694	1995	1	8	.	.	.
695	1995	1	8	.	.	.
696	1995	1	8	.	.	.
697	1995	1	8	.	.	.
698	1995	1	8	.	.	.
699	1995	1	8	.	.	.
700	1995	1	8	.	.	.
701	1995	1	8	.	.	.
702	1995	1	8	.	.	.
703	1995	1	8	.	.	.
704	1995	1	8	.	.	.
705	1995	1	8	.	.	.
706	1995	1	8	.	.	.
707	1995	1	8	.	.	.
708	1995	1	8	.	.	.
709	1995	1	8	.	.	.
710	1995	1	8	.	.	.
711	1995	1	8	.	.	.
712	1995	1	8	.	.	.
713	1995	1	8	.	.	.
714	1995	1	8	.	.	.
715	1995	1	8	.	.	.
716	1995	1	8	.	.	.
717	1995	1	8	.	.	.
718	1995	1	8	.	.	.
719	1995	1	8	.	.	.
720	1995	1	8	.	.	.
721	1995	1	8	.	.	.
722	1995	1	8	.	.	.
723	1995	1	8	.	.	.
724	1995	1	8	.	.	.
725	1995	1	8	.	.	.
726	1995	1	8	.	.	.
727	1995	1	8	.	.	.
728	1995	1	8	.	.	.
729	1995	1	8	.	.	.
730	1995	1	8	.	.	.
731	1995	1	8	.	.	.
732	1995	1	8	.	.	.
733	1995	1	8	.	.	.
734	1995	1	8	.	.	.
735	1995	1	8	.	.	.
736	1995	1	8	.	.	.
737	1995	1	8	.	.	.
738	1995	1	8	.	.	.
739	1995	1	8	.	.	.
740	1995	1	8	3	.	.
741	1995	1	8	7	.	.
742	1995	1	8	12	.	.
743	1995	1	8	12	.	.
744	1995	1	8	13	.	.
745	1995	1	8	15	.	.
746	1995	1	8	20	.	.
747	1995	1	8	20	.	.
748	1995	1	8	23	.	.
749	1995	1	8	25	.	.
750	1995	1	8	29	.	.
751	1995	1	8	30	.	.
752	1995	1	8	32	.	.
753	1995	1	8	40	.	.
754	1995	1	8	42	.	.
755	1995	1	8	45	.	.
756	1995	1	8	47	.	.
757	1995	1	8	53	.	.
758	1995	1	8	55	.	.
759	1995	1	8	60	.	.
760	1995	1	8	64	.	.
761	1995	1	8	64	.	.
762	1995	1	8	65	.	.
763	1995	1	8	65	.	.
764	1995	1	8	65	.	.
765	1995	1	8	68	.	.
766	1995	1	8	70	.	.
767	1995	1	8	73	.	.
768	1995	1	8	75	.	.
769	1995	1	8	76	.	.
770	1995	1	8	76	.	.
771	1995	1	8	82	.	.
772	1995	1	8	85	.	.
773	1995	1	8	85	.	.
774	1995	1	8	90	.	.
775	1995	1	8	93	.	.
776	1995	1	8	93	.	.
777	1995	1	8	95	.	.
778	1995	1	8	95	.	.
779	1995	1	8	96	.	.
780	1995	1	8	97	.	.
781	1995	1	8	97	.	.
782	1995	1	8	110	.	.
783	1995	1	8	116	.	.
784	1995	1	8	119	.	.
785	1995	1	8	120	.	.
786	1995	1	8	135	.	.
787	1995	1	8	146	.	.
788	1995	1	8	148	.	.
789	1995	1	8	156	.	.
790	1995	1	8	176	.	.
791	1995	1	8	179	.	.
792	1995	1	8	179	.	.
793	1995	1	8	180	.	.
794	1995	1	8	190	.	.
795	1995	1	8	191	.	.
796	1995	1	8	212	.	.
797	1995	1	8	215	.	.
798	1995	1	8	220	.	.
799	1995	1	8	223	.	.
800	1995	1	8	257	.	.
801	1995	1	8	262	.	.
802	1995	1	8	263	.	.
803	1995	1	8	272	.	.
804	1995	1	8	308	.	.
805	1995	1	8	308	.	.
806	1995	1	8	400	.	.
807	1995	1	8	411	.	.
808	1995	1	8	412	.	.
809	1995	1	8	455	.	.
810	1995	1	8	460	.	.
811	1995	1	8	515	.	.
812	1995	1	8	632	.	.
813	1995	1	8	1715	.	.
814	1995	1	8	1812	.	.
815	1995	1	9	.	.	.
816	1995	1	9	.	.	.
817	1995	1	9	.	.	.
818	1995	1	9	.	.	.
819	1995	1	9	.	.	.
820	1995	1	9	.	.	.
821	1995	1	9	.	.	.
822	1995	1	9	.	.	.
823	1995	1	9	.	.	.
824	1995	1	9	.	.	.
825	1995	1	9	.	.	.
826	1995	1	9	.	.	.
827	1995	1	9	.	.	.
828	1995	1	9	.	.	.
829	1995	1	9	.	.	.
830	1995	1	9	.	.	.
831	1995	1	9	.	.	.
832	1995	1	9	.	.	.
833	1995	1	9	.	.	.
834	1995	1	9	.	.	.
835	1995	1	9	.	.	.
836	1995	1	9	.	.	.
837	1995	1	9	.	.	.
838	1995	1	9	.	.	.
839	1995	1	9	.	.	.
840	1995	1	9	.	.	.
841	1995	1	9	.	.	.
842	1995	1	9	.	.	.
843	1995	1	9	.	.	.
844	1995	1	9	.	.	.
845	1995	1	9	.	.	.
846	1995	1	9	.	.	.
847	1995	1	9	.	.	.
848	1995	1	9	.	.	.
849	1995	1	9	.	.	.
850	1995	1	9	.	.	.
851	1995	1	9	.	.	.
852	1995	1	9	.	.	.
853	1995	1	9	.	.	.
854	1995	1	9	.	.	.
855	1995	1	9	.	.	.
856	1995	1	9	.	.	.
857	1995	1	9	.	.	.
858	1995	1	9	.	.	.
859	1995	1	9	.	.	.
860	1995	1	9	.	.	.
861	1995	1	9	.	.	.
862	1995	1	9	.	.	.
863	1995	1	9	.	.	.
864	1995	1	9	.	.	.
865	1995	1	9	.	.	.
866	1995	1	9	.	.	.
867	1995	1	9	.	.	.
868	1995	1	9	.	.	.
869	1995	1	9	.	.	.
870	1995	1	9	.	.	.
871	1995	1	9	.	.	.
872	1995	1	9	.	.	.
873	1995	1	9	.	.	.
874	1995	1	9	.	.	.
875	1995	1	9	.	.	.
876	1995	1	9	.	.	.
877	1995	1	9	.	.	.
878	1995	1	9	.	.	.
879	1995	1	9	.	.	.
880	1995	1	9	.	.	.
881	1995	1	9	.	.	.
882	1995	1	9	.	.	.
883	1995	1	9	.	.	.
884	1995	1	9	.	.	.
885	1995	1	9	.	.	.
886	1995	1	9	.	.	.
887	1995	1	9	.	.	.
888	1995	1	9	.	.	.
889	1995	1	9	.	.	.
890	1995	1	9	.	.	.
891	1995	1	9	.	.	.
892	1995	1	9	.	.	.
893	1995	1	9	.	.	.
894	1995	1	9	.	.	.
895	1995	1	9	.	.	.
896	1995	1	9	.	.	.
897	1995	1	9	.	.	.
898	1995	1	9	.	.	.
899	1995	1	9	.	.	.
900	1995	1	9	.	.	.
901	1995	1	9	.	.	.
902	1995	1	9	.	.	.
903	1995	1	9	.	.	.
904	1995	1	9	.	.	.
905	1995	1	9	.	.	.
906	1995	1	9	.	.	.
907	1995	1	9	.	.	.
908	1995	1	9	.	.	.
909	1995	1	9	.	.	.
910	1995	1	9	.	.	.
911	1995	1	9	.	.	.
912	1995	1	9	.	.	.
913	1995	1	9	.	.	.
914	1995	1	9	.	.	.
915	1995	1	9	.	.	.
916	1995	1	9	.	.	.
917	1995	1	9	.	.	.
918	1995	1	9	.	.	.
919	1995	1	9	.	.	.
920	1995	1	9	.	.	.
921	1995	1	9	.	.	.
922	1995	1	9	.	.	.
923	1995	1	9	.	.	.
924	1995	1	9	.	.	.
925	1995	1	9	.	.	.
926	1995	1	9	.	.	.
927	1995	1	9	.	.	.
928	1995	1	9	.	.	.
929	1995	1	9	.	.	.
930	1995	1	9	.	.	.
931	1995	1	9	.	.	.
932	1995	1	9	.	.	.
933	1995	1	9	.	.	.
934	1995	1	9	.	.	.
935	1995	1	9	.	.	.
936	1995	1	9	.	.	.
937	1995	1	9	.	.	.
938	1995	1	9	.	.	.
939	1995	1	9	.	.	.
940	1995	1	9	.	.	.
941	1995	1	9	.	.	.
942	1995	1	9	.	.	.
943	1995	1	9	.	.	.
944	1995	1	9	.	.	.
945	1995	1	9	.	.	.
946	1995	1	9	.	.	.
947	1995	1	9	.	.	.
948	1995	1	9	.	.	.
949	1995	1	9	.	.	.
950	1995	1	9	.	.	.
951	1995	1	9	.	.	.
952	1995	1	9	.	.	.
953	1995	1	9	14	.	.
954	1995	1	9	15	.	.
955	1995	1	9	18	.	.
956	1995	1	9	19	.	.
957	1995	1	9	19	.	.
958	1995	1	9	20	.	.
959	1995	1	9	21	.	.
960	1995	1	9	22	.	.
961	1995	1	9	23	.	.
962	1995	1	9	25	.	.
963	1995	1	9	25	.	.
964	1995	1	9	30	.	.
965	1995	1	9	37	.	.
966	1995	1	9	38	.	.
967	1995	1	9	41	.	.
968	1995	1	9	53	.	.
969	1995	1	9	57	.	.
970	1995	1	9	65	.	.
971	1995	1	9	65	.	.
972	1995	1	9	68	.	.
973	1995	1	9	69	.	.
974	1995	1	9	72	.	.
975	1995	1	9	77	.	.
976	1995	1	9	92	.	.
977	1995	1	9	93	.	.
978	1995	1	9	93	.	.
979	1995	1	9	95	.	.
980	1995	1	9	104	.	.
981	1995	1	9	104	.	.
982	1995	1	9	105	.	.
983	1995	1	9	108	.	.
984	1995	1	9	109	.	.
985	1995	1	9	126	.	.
986	1995	1	9	136	.	.
987	1995	1	9	138	.	.
988	1995	1	9	138	.	.
989	1995	1	9	150	.	.
990	1995	1	9	155	.	.
991	1995	1	9	161	.	.
992	1995	1	9	168	.	.
993	1995	1	9	180	.	.
994	1995	1	9	184	.	.
995	1995	1	9	223	.	.
996	1995	1	9	245	.	.
997	1995	1	9	258	.	.
998	1995	1	9	290	.	.
999	1995	1	9	308	.	.
1000	1995	1	9	314	.	.
1001	1995	1	9	367	.	.
1002	1995	1	9	374	.	.
1003	1995	1	9	754	.	.
1004	1995	1	9	2161	.	.
1005	1995	1	10	.	.	.
1006	1995	1	10	.	.	.
1007	1995	1	10	.	.	.
1008	1995	1	10	.	.	.
1009	1995	1	10	.	.	.
1010	1995	1	10	.	.	.
1011	1995	1	10	.	.	.
1012	1995	1	10	.	.	.
1013	1995	1	10	.	.	.
1014	1995	1	10	.	.	.
1015	1995	1	10	.	.	.
1016	1995	1	10	.	.	.
1017	1995	1	10	.	.	.
1018	1995	1	10	.	.	.
1019	1995	1	10	.	.	.
1020	1995	1	10	.	.	.
1021	1995	1	10	.	.	.
1022	1995	1	10	.	.	.
1023	1995	1	10	.	.	.
1024	1995	1	10	.	.	.
1025	1995	1	10	.	.	.
1026	1995	1	10	.	.	.
1027	1995	1	10	.	.	.
1028	1995	1	10	.	.	.
1029	1995	1	10	.	.	.
1030	1995	1	10	.	.	.
1031	1995	1	10	.	.	.
1032	1995	1	10	.	.	.
1033	1995	1	10	.	.	.
1034	1995	1	10	.	.	.
1035	1995	1	10	.	.	.
1036	1995	1	10	.	.	.
1037	1995	1	10	.	.	.
1038	1995	1	10	.	.	.
1039	1995	1	10	.	.	.
1040	1995	1	10	.	.	.
1041	1995	1	10	.	.	.
1042	1995	1	10	.	.	.
1043	1995	1	10	.	.	.
1044	1995	1	10	.	.	.
1045	1995	1	10	.	.	.
1046	1995	1	10	.	.	.
1047	1995	1	10	.	.	.
1048	1995	1	10	.	.	.
1049	1995	1	10	.	.	.
1050	1995	1	10	.	.	.
1051	1995	1	10	.	.	.
1052	1995	1	10	.	.	.
1053	1995	1	10	.	.	.
1054	1995	1	10	.	.	.
1055	1995	1	10	.	.	.
1056	1995	1	10	.	.	.
1057	1995	1	10	.	.	.
1058	1995	1	10	.	.	.
1059	1995	1	10	.	.	.
1060	1995	1	10	.	.	.
1061	1995	1	10	.	.	.
1062	1995	1	10	.	.	.
1063	1995	1	10	.	.	.
1064	1995	1	10	.	.	.
1065	1995	1	10	.	.	.
1066	1995	1	10	.	.	.
1067	1995	1	10	.	.	.
1068	1995	1	10	.	.	.
1069	1995	1	10	.	.	.
1070	1995	1	10	.	.	.
1071	1995	1	10	.	.	.
1072	1995	1	10	.	.	.
1073	1995	1	10	.	.	.
1074	1995	1	10	.	.	.
1075	1995	1	10	.	.	.
1076	1995	1	10	.	.	.
1077	1995	1	10	.	.	.
1078	1995	1	10	.	.	.
1079	1995	1	10	.	.	.
1080	1995	1	10	.	.	.
1081	1995	1	10	.	.	.
1082	1995	1	10	.	.	.
1083	1995	1	10	.	.	.
1084	1995	1	10	.	.	.
1085	1995	1	10	.	.	.
1086	1995	1	10	.	.	.
1087	1995	1	10	.	.	.
1088	1995	1	10	.	.	.
1089	1995	1	10	.	.	.
1090	1995	1	10	.	.	.
1091	1995	1	10	.	.	.
1092	1995	1	10	.	.	.
1093	1995	1	10	.	.	.
1094	1995	1	10	.	.	.
1095	1995	1	10	.	.	.
1096	1995	1	10	.	.	.
1097	1995	1	10	.	.	.
1098	1995	1	10	.	.	.
1099	1995	1	10	.	.	.
1100	1995	1	10	.	.	.
1101	1995	1	10	.	.	.
1102	1995	1	10	.	.	.
1103	1995	1	10	.	.	.
1104	1995	1	10	.	.	.
1105	1995	1	10	.	.	.
1106	1995	1	10	.	.	.
1107	1995	1	10	.	.	.
1108	1995	1	10	.	.	.
1109	1995	1	10	.	.	.
1110	1995	1	10	.	.	.
1111	1995	1	10	.	.	.
1112	1995	1	10	.	.	.
1113	1995	1	10	.	.	.
1114	1995	1	10	.	.	.
1115	1995	1	10	.	.	.
1116	1995	1	10	.	.	.
1117	1995	1	10	.	.	.
1118	1995	1	10	.	.	.
1119	1995	1	10	.	.	.
1120	1995	1	10	.	.	.
1121	1995	1	10	.	.	.
1122	1995	1	10	.	.	.
1123	1995	1	10	.	.	.
1124	1995	1	10	.	.	.
1125	1995	1	10	.	.	.
1126	1995	1	10	.	.	.
1127	1995	1	10	.	.	.
1128	1995	1	10	.	.	.
1129	1995	1	10	.	.	.
1130	1995	1	10	.	.	.
1131	1995	1	10	.	.	.
1132	1995	1	10	.	.	.
1133	1995	1	10	.	.	.
1134	1995	1	10	.	.	.
1135	1995	1	10	.	.	.
1136	1995	1	10	.	.	.
1137	1995	1	10	.	.	.
1138	1995	1	10	.	.	.
1139	1995	1	10	.	.	.
1140	1995	1	10	.	.	.
1141	1995	1	10	.	.	.
1142	1995	1	10	.	.	.
1143	1995	1	10	.	.	.
1144	1995	1	10	5	.	.
1145	1995	1	10	5	.	.
1146	1995	1	10	12	.	.
1147	1995	1	10	15	.	.
1148	1995	1	10	17	.	.
1149	1995	1	10	30	.	.
1150	1995	1	10	30	.	.
1151	1995	1	10	33	.	.
1152	1995	1	10	34	.	.
1153	1995	1	10	35	.	.
1154	1995	1	10	35	.	.
1155	1995	1	10	35	.	.
1156	1995	1	10	37	.	.
1157	1995	1	10	40	.	.
1158	1995	1	10	45	.	.
1159	1995	1	10	45	.	.
1160	1995	1	10	45	.	.
1161	1995	1	10	50	.	.
1162	1995	1	10	52	.	.
1163	1995	1	10	67	.	.
1164	1995	1	10	71	.	.
1165	1995	1	10	73	.	.
1166	1995	1	10	77	.	.
1167	1995	1	10	78	.	.
1168	1995	1	10	93	.	.
1169	1995	1	10	102	.	.
1170	1995	1	10	104	.	.
1171	1995	1	10	105	.	.
1172	1995	1	10	110	.	.
1173	1995	1	10	110	.	.
1174	1995	1	10	112	.	.
1175	1995	1	10	117	.	.
1176	1995	1	10	117	.	.
1177	1995	1	10	126	.	.
1178	1995	1	10	131	.	.
1179	1995	1	10	132	.	.
1180	1995	1	10	135	.	.
1181	1995	1	10	137	.	.
1182	1995	1	10	140	.	.
1183	1995	1	10	140	.	.
1184	1995	1	10	142	.	.
1185	1995	1	10	143	.	.
1186	1995	1	10	163	.	.
1187	1995	1	10	176	.	.
1188	1995	1	10	181	.	.
1189	1995	1	10	193	.	.
1190	1995	1	10	226	.	.
1191	1995	1	10	275	.	.
1192	1995	1	10	303	.	.
1193	1995	1	10	402	.	.
1194	1995	1	10	458	.	.
1195	1995	1	10	580	.	.
1196	1995	1	10	1167	.	.
1197	1995	1	10	1667	.	.
1198	1995	1	10	2000	.	.
1199	1995	1	10	2833	.	.
1200	1995	1	10	3750	.	.
1201	1997	0	8	.	4.22275	0.843977
1202	1997	0	8	.	2.36389	0.796469
1203	1997	0	8	.	2.10547	0.859612
1204	1997	0	8	.	3.00512	0.977133
1205	1997	0	8	.	2.95728	0.940285
1206	1997	0	8	.	3.28895	0.934869
1207	1997	0	8	.	1.87663	0.940285
1208	1997	0	8	.	3.29503	0.89183
1209	1997	0	8	.	3.59707	0.902749
1210	1997	0	8	.	2.73835	0.945689
1211	1997	0	8	.	2.35931	0.902749
1212	1997	0	8	.	2.05871	0.902749
1213	1997	0	8	.	2.55962	0.746987
1214	1997	0	8	.	3.33385	0.94529
1215	1997	0	8	.	1.88423	0.880292
1216	1997	0	8	.	2.13301	0.798386
1217	1997	0	8	.	2.64309	0.90543
1218	1997	0	8	.	2.30707	0.894456
1219	1997	0	8	.	4.01134	0.940285
1220	1997	0	8	.	2.82923	0.978
1221	1997	0	8	.	2.94098	0.953774
1222	1997	0	8	.	1.27909	0.915368
1223	1997	0	8	.	2.68072	0.870338
1224	1997	0	8	.	3.3242	0.882864
1225	1997	0	8	.	2.76038	0.755682
1226	1997	0	8	.	2.15109	0.81549
1227	1997	0	8	.	2.39304	0.785212
1228	1997	0	8	.	4.6048	0.822321
1229	1997	0	8	.	4.07661	0.802927
1230	1997	0	8	.	3.82595	0.802927
1231	1997	0	8	.	3.57084	0.907037
1232	1997	0	8	.	3.19753	0.95774
1233	1997	0	8	.	3.33155	0.845023
1234	1997	0	8	.	1.98907	0.82489
1235	1997	0	8	.	2.32215	0.825487
1236	1997	0	8	.	4.1346	0.805445
1237	1997	0	8	.	4.09449	0.916123
1238	1997	0	8	.	4.09449	0.942653
1239	1997	0	8	.	5.46119	0.993813
1240	1997	0	8	.	5.40985	0.924187
1241	1997	0	8	.	4.43292	0.862586
1242	1997	0	8	.	2.74979	0.812561
1243	1997	0	8	.	3.78339	0.907547
1244	1997	0	8	.	3.67754	0.822321
1245	1997	0	8	.	3.52883	0.912764
1246	1997	0	8	.	3.31628	0.884979
1247	1997	0	8	.	2.42008	0.785212
1248	1997	0	8	.	2.53515	0.908108
1249	1997	0	8	.	2.96304	0.908108
1250	1997	0	8	.	3.38046	0.937578
1251	1997	0	8	.	3.3191	0.782669
1252	1997	0	8	.	2.77704	0.92843
1253	1997	0	8	.	3.79231	0.88557
1254	1997	0	8	.	2.29388	1.01211
1255	1997	0	8	.	5.23138	0.974929
1256	1997	0	8	.	6.50848	0.934869
1257	1997	0	8	.	1.92024	0.859612
1258	1997	0	8	.	2.63882	0.842783
1259	1997	0	8	.	3.06041	0.910782
1260	1997	0	8	.	3.88516	0.921452
1261	1997	0	8	.	3.47281	0.945502
1262	1997	0	8	.	5.02129	0.964547
1263	1997	0	8	.	3.94004	0.873099
1264	1997	0	8	.	4.83891	0.852077
1265	1997	0	8	.	2.97785	0.786953
1266	1997	0	8	.	4.79208	0.827989
1267	1997	0	8	.	3.80546	1.07389
1268	1997	0	8	.	3.76926	0.945689
1269	1997	0	8	.	2.02256	0.830469
1270	1997	0	8	.	3.12741	0.790289
1271	1997	0	8	.	3.58365	0.795353
1272	1997	0	8	.	2.46634	0.785212
1273	1997	0	8	.	4.07713	0.924
1274	1997	0	8	.	3.05022	0.864799
1275	1997	0	8	.	2.16804	0.924
1276	1997	0	8	.	2.18511	0.81563
1277	1997	0	8	.	2.95607	0.950582
1278	1997	0	8	.	3.66494	0.969867
1279	1997	0	8	.	2.62192	0.875139
1280	1997	0	8	.	1.55061	0.842874
1281	1997	0	8	.	3.4559	0.986169
1282	1997	0	8	.	2.70168	0.863059
1283	1997	0	8	.	2.99211	0.885433
1284	1997	0	8	.	3.55904	0.82489
1285	1997	0	8	.	3.57671	0.810474
1286	1997	0	8	.	4.65065	0.769432
1287	1997	0	8	.	6.37043	0.886567
1288	1997	0	8	.	3.55977	0.825487
1289	1997	0	8	.	4.56392	0.827455
1290	1997	0	8	.	3.89567	0.924112
1291	1997	0	8	.	3.60767	0.805445
1292	1997	0	8	.	4.04733	0.862736
1293	1997	0	8	.	3.31266	0.835594
1294	1997	0	8	.	2.84009	0.880292
1295	1997	0	8	85.4	3.3528	0.953774
1296	1997	0	8	87.8	3.21735	0.90232
1297	1997	0	8	110	3.4507	0.905317
1298	1997	0	8	112.6	2.53133	0.980998
1299	1997	0	8	121.2	3.79063	0.886567
1300	1997	0	8	164.6	2.71819	0.880292
1301	1997	0	8	171.4	2.62081	0.956463
1302	1997	0	8	194.2	4.2169	0.92944
1303	1997	0	8	202.4	4.44495	0.949958
1304	1997	0	8	218.2	2.04014	0.934724
1305	1997	0	8	238.8	4.16861	0.891995
1306	1997	0	8	250.1	3.25929	0.937604
1307	1997	0	8	270.6	4.20808	0.895682
1308	1997	0	8	281.8	7.61273	0.878651
1309	1997	0	8	322.3	3.84313	0.92902
1310	1997	0	8	374.5	3.69025	0.961833
1311	1997	0	8	377	4.12714	0.783146
1312	1997	0	8	385.6	2.87272	0.867389
1313	1997	0	8	394.6	4.58147	0.859612
1314	1997	0	8	399.6	3.38812	0.924
1315	1997	0	8	413	3.72339	0.838741
1316	1997	0	8	497.4	2.55644	0.912764
1317	1997	0	8	511.3	2.91535	0.90232
1318	1997	0	8	617.3	2.45282	0.90232
1319	1997	0	8	633.1	3.03252	0.868099
1320	1997	0	8	635.4	3.99872	0.971512
1321	1997	0	8	732.9	1.68733	0.801664
1322	1997	0	8	755.6	2.63415	0.810985
1323	1997	0	8	789	5.80524	0.988265
1324	1997	0	8	789	2.6923	0.837686
1325	1997	0	8	793.1	3.67443	0.963861
1326	1997	0	8	820.1	3.7298	0.960853
1327	1997	0	8	820.4	3.661	0.886567
1328	1997	0	8	835	2.56757	0.755682
1329	1997	0	8	842.1	3.79403	0.90232
1330	1997	0	8	854.3	2.8703	1.09476
1331	1997	0	8	899.8	4.92851	0.907606
1332	1997	0	8	919.4	2.75046	0.843526
1333	1997	0	9	.	1.40501	0.882864
1334	1997	0	9	.	2.26435	1.01587
1335	1997	0	9	.	2.72034	0.819024
1336	1997	0	9	.	2.99189	1.04722
1337	1997	0	9	.	3.15819	1.08315
1338	1997	0	9	.	3.62555	1.29056
1339	1997	0	9	.	2.85542	1.09669
1340	1997	0	9	.	2.66474	0.97254
1341	1997	0	9	.	3.24896	1.14801
1342	1997	0	9	.	4.28975	0.961585
1343	1997	0	9	.	5.26462	1.09196
1344	1997	0	9	.	2.71614	0.929424
1345	1997	0	9	.	3.05963	0.864799
1346	1997	0	9	.	3.93218	0.998012
1347	1997	0	9	.	4.10479	0.967068
1348	1997	0	9	.	3.0234	1.03171
1349	1997	0	9	.	4.44238	0.978
1350	1997	0	9	.	6.1385	1.08229
1351	1997	0	9	.	2.55737	1.10632
1352	1997	0	9	.	3.79289	1.01589
1353	1997	0	9	.	5.22136	1.06816
1354	1997	0	9	.	2.75487	0.955811
1355	1997	0	9	.	2.7017	0.891995
1356	1997	0	9	.	3.20889	0.95609
1357	1997	0	9	.	3.71932	1.01604
1358	1997	0	9	.	4.4833	0.92944
1359	1997	0	9	.	2.15717	1.03017
1360	1997	0	9	.	5.59405	1.09476
1361	1997	0	9	.	3.24315	0.893818
1362	1997	0	9	.	3.2022	1.06564
1363	1997	0	9	.	2.43252	0.994311
1364	1997	0	9	.	4.90397	0.852944
1365	1997	0	9	.	3.09649	0.880292
1366	1997	0	9	.	2.08391	0.850408
1367	1997	0	9	.	3.46894	1.00783
1368	1997	0	9	.	2.20285	0.908108
1369	1997	0	9	.	3.50825	1.01552
1370	1997	0	9	.	3.3497	0.913399
1371	1997	0	9	.	3.24496	0.951082
1372	1997	0	9	.	5.12818	0.947824
1373	1997	0	9	.	2.95204	0.940285
1374	1997	0	9	.	3.10671	1.05685
1375	1997	0	9	.	3.61541	0.978
1376	1997	0	9	.	2.11545	0.869975
1377	1997	0	9	.	2.54381	1.05683
1378	1997	0	9	.	3.85555	1.00432
1379	1997	0	9	.	2.69117	0.882864
1380	1997	0	9	.	3.9159	0.842783
1381	1997	0	9	.	2.00352	1.02767
1382	1997	0	9	.	3.25013	0.8892
1383	1997	0	9	.	3.02418	0.998012
1384	1997	0	9	.	3.46649	1.02446
1385	1997	0	9	.	2.25607	0.929062
1386	1997	0	9	.	3.33806	1.00717
1387	1997	0	9	.	3.87464	1.03785
1388	1997	0	9	.	4.80166	0.950005
1389	1997	0	9	.	5.02795	0.983449
1390	1997	0	9	.	3.75355	1.04106
1391	1997	0	9	.	3.06868	0.925089
1392	1997	0	9	.	2.9499	0.854412
1393	1997	0	9	.	2.96878	1.06564
1394	1997	0	9	.	3.78689	0.966121
1395	1997	0	9	.	3.24459	0.921275
1396	1997	0	9	.	4.6809	0.873358
1397	1997	0	9	.	4.28569	1.08308
1398	1997	0	9	.	3.98111	0.951344
1399	1997	0	9	.	3.41774	0.989957
1400	1997	0	9	.	2.55115	1.03757
1401	1997	0	9	.	4.14648	0.980726
1402	1997	0	9	.	2.70872	0.903215
1403	1997	0	9	.	2.53659	0.800405
1404	1997	0	9	.	4.54776	0.940856
1405	1997	0	9	.	3.26112	1.11967
1406	1997	0	9	.	3.94344	1.11279
1407	1997	0	9	.	2.39452	0.934869
1408	1997	0	9	.	5.09392	0.939531
1409	1997	0	9	.	4.0367	0.940034
1410	1997	0	9	.	4.80399	0.914
1411	1997	0	9	.	3.84781	0.985538
1412	1997	0	9	.	2.93881	0.92944
1413	1997	0	9	.	3.86812	0.922861
1414	1997	0	9	.	4.3344	1.14761
1415	1997	0	9	.	4.08812	1.05297
1416	1997	0	9	.	2.468	0.802927
1417	1997	0	9	.	3.64577	0.931809
1418	1997	0	9	.	3.63453	0.828232
1419	1997	0	9	.	5.17731	0.934869
1420	1997	0	9	.	4.95117	0.918548
1421	1997	0	9	.	3.24363	0.913083
1422	1997	0	9	.	2.59249	0.978
1423	1997	0	9	.	2.96412	0.881292
1424	1997	0	9	.	6.20884	1.19118
1425	1997	0	9	.	2.92555	0.869975
1426	1997	0	9	.	2.63785	0.988698
1427	1997	0	9	.	3.82092	1.03017
1428	1997	0	9	.	3.74407	0.967192
1429	1997	0	9	.	5.69403	0.92944
1430	1997	0	9	.	4.53609	0.881904
1431	1997	0	9	.	2.44172	0.847869
1432	1997	0	9	.	3.39943	0.993813
1433	1997	0	9	.	3.26383	0.97254
1434	1997	0	9	.	3.60623	1.01052
1435	1997	0	9	.	3.05254	0.92944
1436	1997	0	9	.	2.50141	1.05089
1437	1997	0	9	.	5.6847	1.05089
1438	1997	0	9	.	3.06815	0.830469
1439	1997	0	9	.	3.61118	0.913454
1440	1997	0	9	.	2.27659	0.842783
1441	1997	0	9	.	1.97936	0.918789
1442	1997	0	9	.	2.45783	0.918789
1443	1997	0	9	.	3.98121	1.09476
1444	1997	0	9	.	2.61106	0.897378
1445	1997	0	9	.	5.87739	0.94529
1446	1997	0	9	.	6.49466	1.0216
1447	1997	0	9	.	4.68131	0.866871
1448	1997	0	9	.	5.6861	0.867861
1449	1997	0	9	.	2.98989	0.942698
1450	1997	0	9	.	2.97534	0.969871
1451	1997	0	9	.	4.19945	0.993813
1452	1997	0	9	.	2.84459	0.854412
1453	1997	0	9	.	2.71789	0.859612
1454	1997	0	9	.	3.52431	1.01589
1455	1997	0	9	.	3.93154	1.04801
1456	1997	0	9	.	3.93154	1.04801
1457	1997	0	9	.	4.0205	0.961833
1458	1997	0	9	.	3.71812	0.95609
1459	1997	0	9	.	5.44652	0.961585
1460	1997	0	9	.	3.85357	1.02053
1461	1997	0	9	.	6.12949	1.03586
1462	1997	0	9	.	5.78986	0.838741
1463	1997	0	9	.	3.34815	0.924
1464	1997	0	9	.	3.95401	0.934869
1465	1997	0	9	.	3.60153	0.827118
1466	1997	0	9	.	4.78604	1.02771
1467	1997	0	9	.	3.51464	0.865238
1468	1997	0	9	.	3.33645	0.847869
1469	1997	0	9	.	4.54005	0.945063
1470	1997	0	9	.	7.13741	0.908108
1471	1997	0	9	.	5.36679	0.961585
1472	1997	0	9	.	4.18216	0.929424
1473	1997	0	9	.	4.951	0.918548
1474	1997	0	9	.	4.70288	0.90232
1475	1997	0	9	.	3.85546	0.838741
1476	1997	0	9	.	4.493	0.934869
1477	1997	0	9	.	3.39448	0.820494
1478	1997	0	9	.	3.29283	0.832576
1479	1997	0	9	.	3.10771	0.830469
1480	1997	0	9	.	4.12744	0.961585
1481	1997	0	9	.	7.11787	0.971061
1482	1997	0	9	.	5.46573	0.990486
1483	1997	0	9	.	3.45578	1.00653
1484	1997	0	9	.	2.23716	0.823938
1485	1997	0	9	.	3.62901	0.921494
1486	1997	0	9	.	3.94211	0.751314
1487	1997	0	9	.	3.50963	0.892355
1488	1997	0	9	.	4.16458	0.936099
1489	1997	0	9	7.8	4.24354	0.971512
1490	1997	0	9	27.5	3.15417	1.01039
1491	1997	0	9	71.6	4.13201	0.859612
1492	1997	0	9	82.1	1.76186	0.854412
1493	1997	0	9	96.6	2.85491	0.886567
1494	1997	0	9	100.5	4.2144	0.899701
1495	1997	0	9	107.8	3.87467	1.13503
1496	1997	0	9	116.7	3.36821	0.979155
1497	1997	0	9	128.6	4.02394	0.955811
1498	1997	0	9	130.1	3.52799	1.06748
1499	1997	0	9	138.9	2.85701	0.934869
1500	1997	0	9	147.3	2.49245	0.89393
1501	1997	0	9	148.5	4.46512	0.93737
1502	1997	0	9	157.9	3.41791	0.934869
1503	1997	0	9	158.4	4.46101	1.01211
1504	1997	0	9	159.2	2.26395	0.991442
1505	1997	0	9	175.6	3.50834	0.812481
1506	1997	0	9	183.3	3.54672	1.01492
1507	1997	0	9	197.7	3.1581	0.859612
1508	1997	0	9	215.6	2.98261	0.934869
1509	1997	0	9	215.9	7.64218	0.859612
1510	1997	0	9	217.1	2.87148	0.940285
1511	1997	0	9	227.5	3.53785	0.838741
1512	1997	0	9	229.6	2.69157	0.977133
1513	1997	0	9	239.1	4.0525	1.01301
1514	1997	0	9	263.9	3.88026	1.04112
1515	1997	0	9	277.9	2.45678	1.11208
1516	1997	0	9	293.7	2.64175	0.913083
1517	1997	0	9	309.1	3.11091	1.01552
1518	1997	0	9	351.2	3.41504	0.998012
1519	1997	0	9	362.3	3.64597	0.66519
1520	1997	0	9	364.3	4.20837	1.02613
1521	1997	0	9	367.9	3.17419	0.89708
1522	1997	0	9	398.4	1.80684	0.832576
1523	1997	0	9	405.8	5.16168	1.05666
1524	1997	0	9	422.1	1.64101	0.877717
1525	1997	0	9	442.3	3.36489	1.0571
1526	1997	0	9	451.6	2.93457	0.8866
1527	1997	0	9	453.3	2.06602	0.800405
1528	1997	0	9	463.9	2.58568	0.967192
1529	1997	0	9	471	2.74697	0.9832
1530	1997	0	9	594.9	2.1836	0.822321
1531	1997	0	9	600.5	5.46168	1.02053
1532	1997	0	9	607.5	2.97092	0.881292
1533	1997	0	9	656.4	2.36357	0.825487
1534	1997	0	9	660.1	3.63509	0.977689
1535	1997	0	9	698.8	3.11015	0.978
1536	1997	0	9	704.8	3.27163	0.95915
1537	1997	0	9	711.8	2.96765	0.929424
1538	1997	0	9	779.7	3.83619	0.948387
1539	1997	0	9	842.1	2.78266	0.827455
1540	1997	0	9	911.5	2.03887	0.950005
1541	1997	0	9	952.1	4.16006	1.02823
1542	1997	0	10	.	2.93345	0.965952
1543	1997	0	10	.	3.22018	1.09953
1544	1997	0	10	.	2.94583	1.03017
1545	1997	0	10	.	4.14971	0.895627
1546	1997	0	10	.	3.92759	0.913511
1547	1997	0	10	.	2.34727	0.95915
1548	1997	0	10	.	2.26169	1.15045
1549	1997	0	10	.	1.52123	0.967256
1550	1997	0	10	.	6.7727	1.03586
1551	1997	0	10	.	2.83337	1.33567
1552	1997	0	10	.	2.52359	0.917913
1553	1997	0	10	.	2.06318	0.961833
1554	1997	0	10	.	2.98946	1.07961
1555	1997	0	10	.	4.37129	1.44702
1556	1997	0	10	.	2.64121	1.14935
1557	1997	0	10	.	2.92558	1.3893
1558	1997	0	10	.	7.25107	1.63235
1559	1997	0	10	.	4.0215	1.19118
1560	1997	0	10	.	2.68256	1.33651
1561	1997	0	10	.	4.27449	1.1921
1562	1997	0	10	.	2.10792	1.23762
1563	1997	0	10	.	3.17542	0.97254
1564	1997	0	10	.	3.63714	1.16659
1565	1997	0	10	.	3.60513	0.92944
1566	1997	0	10	.	3.37659	0.994311
1567	1997	0	10	.	2.63981	1.02138
1568	1997	0	10	.	4.41521	1.17701
1569	1997	0	10	.	3.88241	1.18305
1570	1997	0	10	.	3.85931	1.27837
1571	1997	0	10	.	3.55087	1.12046
1572	1997	0	10	.	4.63966	1.06979
1573	1997	0	10	.	3.16737	0.961585
1574	1997	0	10	.	4.87711	0.988886
1575	1997	0	10	.	5.00283	1.14048
1576	1997	0	10	.	5.11122	1.065
1577	1997	0	10	.	4.39722	1.13302
1578	1997	0	10	.	3.99696	1.05948
1579	1997	0	10	.	5.24362	1.10963
1580	1997	0	10	.	4.48757	0.980539
1581	1997	0	10	.	6.76387	1.1921
1582	1997	0	10	.	2.11033	0.983449
1583	1997	0	10	.	6.53599	1.3468
1584	1997	0	10	.	2.46782	0.982705
1585	1997	0	10	.	3.14595	1.0216
1586	1997	0	10	.	3.97793	1.23101
1587	1997	0	10	.	4.97962	0.995738
1588	1997	0	10	.	4.29221	1.01039
1589	1997	0	10	.	5.33297	1.03933
1590	1997	0	10	.	3.96702	1.07821
1591	1997	0	10	.	3.94562	1.03779
1592	1997	0	10	.	4.22053	0.996465
1593	1997	0	10	.	4.15322	1.00929
1594	1997	0	10	.	3.97255	1.08386
1595	1997	0	10	.	3.41867	1.02127
1596	1997	0	10	.	4.27397	0.99935
1597	1997	0	10	.	2.96087	0.993813
1598	1997	0	10	.	2.77776	1.01492
1599	1997	0	10	.	3.00394	0.915368
1600	1997	0	10	.	2.65124	1.01589
1601	1997	0	10	.	2.47711	0.942989
1602	1997	0	10	.	4.20622	1.10054
1603	1997	0	10	.	5.36429	0.986169
1604	1997	0	10	.	4.43922	1.00929
1605	1997	0	10	.	4.18712	0.971447
1606	1997	0	10	.	3.91131	0.935411
1607	1997	0	10	.	4.37305	0.921275
1608	1997	0	10	.	5.45191	1.10633
1609	1997	0	10	.	4.20545	1.16001
1610	1997	0	10	.	3.97255	0.954312
1611	1997	0	10	.	4.35104	1.07675
1612	1997	0	10	.	3.87201	1.0123
1613	1997	0	10	.	3.03674	0.82489
1614	1997	0	10	.	3.07733	1.01274
1615	1997	0	10	.	4.07438	1.12876
1616	1997	0	10	.	3.73113	1.08832
1617	1997	0	10	.	4.10466	1.04512
1618	1997	0	10	.	4.58937	1.10054
1619	1997	0	10	.	5.00211	1.01301
1620	1997	0	10	.	3.76916	0.969806
1621	1997	0	10	.	4.93418	1.17891
1622	1997	0	10	.	5.20373	0.891677
1623	1997	0	10	.	3.8617	0.9464
1624	1997	0	10	.	4.58329	0.867861
1625	1997	0	10	.	4.30142	1.01645
1626	1997	0	10	.	3.47188	1.05089
1627	1997	0	10	.	4.25976	0.924
1628	1997	0	10	.	4.54119	1.12545
1629	1997	0	10	.	2.69811	1.02446
1630	1997	0	10	.	3.55985	1.0387
1631	1997	0	10	.	4.80723	1.00239
1632	1997	0	10	.	3.74049	0.89183
1633	1997	0	10	.	4.39122	0.988886
1634	1997	0	10	.	4.35064	1.04512
1635	1997	0	10	.	4.22207	0.948232
1636	1997	0	10	.	3.9269	1.1566
1637	1997	0	10	.	5.31133	1.32375
1638	1997	0	10	.	5.51846	1.16967
1639	1997	0	10	.	5.2341	1.20951
1640	1997	0	10	.	3.71942	1.0248
1641	1997	0	10	.	5.25503	1.089
1642	1997	0	10	.	4.43987	1.07389
1643	1997	0	10	.	3.5903	1.00555
1644	1997	0	10	.	2.92669	0.934869
1645	1997	0	10	.	3.26496	1.05089
1646	1997	0	10	.	4.64734	1.2324
1647	1997	0	10	.	3.30582	1.20002
1648	1997	0	10	.	2.85443	1.10805
1649	1997	0	10	.	4.65247	1.02053
1650	1997	0	10	.	3.6695	1.17398
1651	1997	0	10	.	2.96443	0.929424
1652	1997	0	10	.	4.11596	0.89183
1653	1997	0	10	.	4.80446	0.988698
1654	1997	0	10	.	2.47353	1.01864
1655	1997	0	10	.	3.9289	1.15045
1656	1997	0	10	.	4.78227	1.08315
1657	1997	0	10	.	4.39637	1.02053
1658	1997	0	10	.	4.90756	0.99966
1659	1997	0	10	.	4.22289	1.1588
1660	1997	0	10	.	3.73588	1.18909
1661	1997	0	10	.	3.92469	1.08315
1662	1997	0	10	.	5.00578	1.27761
1663	1997	0	10	.	4.8837	1.29074
1664	1997	0	10	.	2.82409	1.03586
1665	1997	0	10	.	6.23332	1.22983
1666	1997	0	10	.	4.51643	1.03017
1667	1997	0	10	.	4.78742	1.17701
1668	1997	0	10	.	3.87426	1.09669
1669	1997	0	10	.	4.51054	1.01301
1670	1997	0	10	.	4.74917	1.01874
1671	1997	0	10	.	3.76705	1.13966
1672	1997	0	10	.	4.84308	0.97254
1673	1997	0	10	.	4.16494	1.29974
1674	1997	0	10	.	3.68676	1.05118
1675	1997	0	10	.	2.76341	1.09904
1676	1997	0	10	.	3.63978	1.02823
1677	1997	0	10	.	7.83539	0.977875
1678	1997	0	10	.	5.27318	1.02053
1679	1997	0	10	.	6.40631	0.94529
1680	1997	0	10	.	4.66597	1.07389
1681	1997	0	10	.	3.56094	0.97254
1682	1997	0	10	.	5.60025	1.21005
1683	1997	0	10	.	6.76595	1.17701
1684	1997	0	10	.	4.3853	0.988886
1685	1997	0	10	.	6.10982	1.10803
1686	1997	0	10	.	10.6695	1.11208
1687	1997	0	10	.	9.51391	1.10237
1688	1997	0	10	.	10.9591	1.17453
1689	1997	0	10	.	5.72791	1.03171
1690	1997	0	10	.	6.48444	0.94529
1691	1997	0	10	.	3.48645	0.948968
1692	1997	0	10	.	4.83246	0.983449
1693	1997	0	10	.	6.33288	1.20112
1694	1997	0	10	.	10.5528	1.28942
1695	1997	0	10	.	3.43467	1.16853
1696	1997	0	10	.	5.0533	0.975208
1697	1997	0	10	.	7.19314	0.980998
1698	1997	0	10	.	2.99216	1.02138
1699	1997	0	10	.	6.42574	1.29109
1700	1997	0	10	.	6.61153	1.38263
1701	1997	0	10	.	4.13654	1.07961
1702	1997	0	10	.	4.79353	1.07389
1703	1997	0	10	.	5.00047	1.21559
1704	1997	0	10	.	4.5735	0.953774
1705	1997	0	10	.	4.65888	0.961833
1706	1997	0	10	.	6.7417	1.18305
1707	1997	0	10	.	5.88104	1.21005
1708	1997	0	10	.	4.2957	0.94529
1709	1997	0	10	.	5.93089	0.885433
1710	1997	0	10	.	5.14444	0.945689
1711	1997	0	10	.	4.06928	0.948286
1712	1997	0	10	.	7.30681	1.05978
1713	1997	0	10	.	6.44694	0.961833
1714	1997	0	10	.	3.69119	1.11208
1715	1997	0	10	.	4.43478	0.929424
1716	1997	0	10	.	3.13354	0.969962
1717	1997	0	10	.	3.2246	1.00726
1718	1997	0	10	.	3.33125	0.891995
1719	1997	0	10	.	4.25194	1.05288
1720	1997	0	10	.	3.59365	1.03171
1721	1997	0	10	37.4	5.37549	0.948232
1722	1997	0	10	39.1	3.12106	0.939531
1723	1997	0	10	46	4.17795	0.99935
1724	1997	0	10	48.5	3.95359	0.911721
1725	1997	0	10	49.3	2.97657	1.18345
1726	1997	0	10	52.3	2.66964	1.10237
1727	1997	0	10	71.1	7.99939	0.951082
1728	1997	0	10	79.7	4.26746	0.907547
1729	1997	0	10	93.6	5.2823	1.01589
1730	1997	0	10	103.8	3.77225	1.468
1731	1997	0	10	107.7	3.79999	1.05229
1732	1997	0	10	109.4	5.33187	1.18909
1733	1997	0	10	132.3	3.85073	1.0583
1734	1997	0	10	145.8	4.96885	1.04286
1735	1997	0	10	146.7	4.75863	1.33019
1736	1997	0	10	150.4	2.88369	1.24584
1737	1997	0	10	154.6	5.29304	1.23133
1738	1997	0	10	173.2	3.84575	1.43237
1739	1997	0	10	183.8	4.08506	1.11014
1740	1997	0	10	194.6	2.8699	1.03586
1741	1997	0	10	216.3	2.68958	0.942989
1742	1997	0	10	226.3	5.26832	0.913083
1743	1997	0	10	242.3	4.63717	1.15426
1744	1997	0	10	243	1.86181	1.0387
1745	1997	0	10	251.6	3.52891	1.0345
1746	1997	0	10	260.8	2.71398	0.862207
1747	1997	0	10	260.9	4.06631	1.13435
1748	1997	0	10	271.4	4.8218	1.01058
1749	1997	0	10	285.8	2.3284	0.924
1750	1997	0	10	294.6	5.9021	1.09669
1751	1997	0	10	308.6	4.38617	1.01589
1752	1997	0	10	309.3	3.08906	1.34302
1753	1997	0	10	313.3	3.55721	0.99935
1754	1997	0	10	314.7	4.2165	0.926398
1755	1997	0	10	318.9	4.06928	1.26245
1756	1997	0	10	319.4	2.95659	1.10237
1757	1997	0	10	324.8	4.31364	1.06241
1758	1997	0	10	340.2	3.39736	0.994311
1759	1997	0	10	349.9	2.68782	0.894403
1760	1997	0	10	351.6	3.60995	0.95609
1761	1997	0	10	352.2	3.01926	1.1626
1762	1997	0	10	352.9	3.89437	0.921275
1763	1997	0	10	380.1	4.35784	1.25136
1764	1997	0	10	388.3	3.04531	0.940285
1765	1997	0	10	398.7	5.1788	1.09669
1766	1997	0	10	437.7	2.51837	1.07149
1767	1997	0	10	447.2	2.98329	0.977133
1768	1997	0	10	462.4	2.24471	0.967068
1769	1997	0	10	464	4.8155	1.18505
1770	1997	0	10	464.1	3.30053	1.04154
1771	1997	0	10	464.6	5.36464	0.97254
1772	1997	0	10	473.4	5.01256	0.880292
1773	1997	0	10	479.2	4.41401	1.17155
1774	1997	0	10	492	3.258	0.895682
1775	1997	0	10	507.5	4.29349	1.04286
1776	1997	0	10	556.1	5.36437	1.01321
1777	1997	0	10	573.2	6.04766	1.00084
1778	1997	0	10	603.8	4.52425	1.03768
1779	1997	0	10	610.8	2.15283	1.07441
1780	1997	0	10	617.3	2.81422	1.08896
1781	1997	0	10	631.9	4.78296	1.15661
1782	1997	0	10	637.9	4.52341	0.994311
1783	1997	0	10	655.6	3.39171	1.13979
1784	1997	0	10	658.3	3.33584	1.06816
1785	1997	0	10	661.6	4.40126	1.15384
1786	1997	0	10	664.5	3.85704	1.01589
1787	1997	0	10	667.2	5.31986	1.22606
1788	1997	0	10	711.8	6.67307	1.11231
1789	1997	0	10	758.2	3.30926	0.964328
1790	1997	0	10	775	3.6048	1.05912
1791	1997	0	10	775.1	4.0869	1.02446
1792	1997	0	10	778.4	7.82451	1.14465
1793	1997	0	10	786.6	4.40671	1.02958
1794	1997	0	10	800	5.81352	1.02446
1795	1997	0	10	819.3	2.99885	1.00487
1796	1997	0	10	819.3	3.67618	0.966633
1797	1997	0	10	820.8	13.8701	1.04286
1798	1997	0	10	832.9	2.87606	0.889299
1799	1997	0	10	842.1	3.39863	0.983449
1800	1997	0	10	846.3	4.97743	0.961833
1801	1997	0	10	854.6	3.43432	1.05965
1802	1997	0	10	854.6	3.16677	0.95936
1803	1997	0	10	860.3	3.57424	0.934869
1804	1997	0	10	875.3	4.3771	0.97254
1805	1997	0	10	894.8	4.82114	0.961585
1806	1997	1	8	.	4.86069	0.998012
1807	1997	1	8	.	2.2604	0.961585
1808	1997	1	8	.	2.75537	0.961833
1809	1997	1	8	.	3.90855	1.0503
1810	1997	1	8	.	3.75994	0.967068
1811	1997	1	8	.	1.549	0.854412
1812	1997	1	8	.	3.74327	0.902749
1813	1997	1	8	.	2.97762	0.924
1814	1997	1	8	.	2.06254	0.852944
1815	1997	1	8	.	3.01561	0.913454
1816	1997	1	8	.	2.01227	0.934724
1817	1997	1	8	.	3.90539	0.876006
1818	1997	1	8	.	2.74472	0.870707
1819	1997	1	8	.	2.41304	0.90232
1820	1997	1	8	.	3.23956	0.986169
1821	1997	1	8	.	2.51173	0.969806
1822	1997	1	8	.	2.64001	0.975366
1823	1997	1	8	.	2.50904	1.21334
1824	1997	1	8	.	2.24981	0.893124
1825	1997	1	8	.	3.2995	0.890563
1826	1997	1	8	.	2.04297	0.795353
1827	1997	1	8	.	4.01642	1.10343
1828	1997	1	8	.	4.82459	1.00366
1829	1997	1	8	.	4.58591	0.941129
1830	1997	1	8	.	2.59317	0.805445
1831	1997	1	8	.	3.24932	0.832576
1832	1997	1	8	.	2.48316	1.06529
1833	1997	1	8	.	4.19088	0.864799
1834	1997	1	8	.	3.42927	0.82489
1835	1997	1	8	.	3.93692	0.800405
1836	1997	1	8	.	4.17114	0.995738
1837	1997	1	8	.	4.1894	0.986042
1838	1997	1	8	.	3.65961	0.86925
1839	1997	1	8	.	2.28352	0.90925
1840	1997	1	8	.	2.78547	0.876006
1841	1997	1	8	.	4.46851	1.04793
1842	1997	1	8	.	4.36754	0.857188
1843	1997	1	8	.	2.26701	1.00598
1844	1997	1	8	.	3.18373	0.896031
1845	1997	1	8	.	3.46131	0.910248
1846	1997	1	8	.	4.58994	0.864799
1847	1997	1	8	.	4.14019	0.997175
1848	1997	1	8	.	3.79472	0.881292
1849	1997	1	8	.	2.95954	0.859612
1850	1997	1	8	.	1.76229	0.886567
1851	1997	1	8	.	2.54807	0.881192
1852	1997	1	8	.	2.50394	0.918548
1853	1997	1	8	.	3.15975	0.939531
1854	1997	1	8	.	2.92053	0.975302
1855	1997	1	8	.	2.84294	0.788353
1856	1997	1	8	.	3.13795	0.786841
1857	1997	1	8	.	2.14115	0.837686
1858	1997	1	8	.	2.56586	0.832576
1859	1997	1	8	.	2.77691	0.851254
1860	1997	1	8	.	5.95373	0.963861
1861	1997	1	8	.	2.14501	0.790289
1862	1997	1	8	.	2.42516	0.884049
1863	1997	1	8	.	3.7615	0.921494
1864	1997	1	8	.	4.4449	0.877717
1865	1997	1	8	.	2.80557	0.870707
1866	1997	1	8	.	2.82781	0.864799
1867	1997	1	8	.	4.11348	0.840944
1868	1997	1	8	.	3.86148	0.760524
1869	1997	1	8	.	3.59373	0.939531
1870	1997	1	8	.	3.92361	0.988514
1871	1997	1	8	.	4.5542	0.862736
1872	1997	1	8	.	2.84053	0.902749
1873	1997	1	8	.	3.41302	0.838741
1874	1997	1	8	.	3.97647	0.876006
1875	1997	1	8	.	3.91424	0.849201
1876	1997	1	8	.	3.2046	1.00726
1877	1997	1	8	.	3.10534	0.935097
1878	1997	1	8	.	3.96975	0.818721
1879	1997	1	8	.	3.0296	0.827455
1880	1997	1	8	.	3.30135	1.01149
1881	1997	1	8	.	3.97472	0.934869
1882	1997	1	8	.	3.43143	0.982705
1883	1997	1	8	.	2.03405	0.859612
1884	1997	1	8	.	3.68065	0.878651
1885	1997	1	8	.	2.98287	0.894456
1886	1997	1	8	.	3.24029	0.934869
1887	1997	1	8	.	2.8688	0.961833
1888	1997	1	8	.	9.67493	0.904935
1889	1997	1	8	.	3.48033	0.934724
1890	1997	1	8	.	3.53843	0.859612
1891	1997	1	8	.	4.29009	0.913083
1892	1997	1	8	.	3.24527	0.986682
1893	1997	1	8	.	4.06732	0.864799
1894	1997	1	8	.	4.57018	0.833493
1895	1997	1	8	.	3.8264	0.961835
1896	1997	1	8	.	3.41526	0.850408
1897	1997	1	8	.	6.36872	0.913399
1898	1997	1	8	.	5.21857	0.852077
1899	1997	1	8	39.8	3.9301	0.940285
1900	1997	1	8	77.7	3.54604	0.873358
1901	1997	1	8	102	4.22044	0.938661
1902	1997	1	8	136.3	2.1765	0.995738
1903	1997	1	8	162.9	3.88169	0.974342
1904	1997	1	8	177.3	3.13431	0.916123
1905	1997	1	8	189.1	3.94218	0.902563
1906	1997	1	8	202.5	3.19464	0.918548
1907	1997	1	8	223.2	5.93048	0.854412
1908	1997	1	8	258.7	4.34266	0.795353
1909	1997	1	8	259.1	5.13128	0.899701
1910	1997	1	8	299.8	4.78067	0.950582
1911	1997	1	8	303.8	3.03007	0.837686
1912	1997	1	8	322.6	4.02598	1.18505
1913	1997	1	8	336.3	2.14711	0.876171
1914	1997	1	8	343.6	3.47311	0.940285
1915	1997	1	8	355.8	3.77431	1.03127
1916	1997	1	8	362.4	3.83961	0.734704
1917	1997	1	8	371.4	3.78052	0.773247
1918	1997	1	8	401.6	2.46318	0.775726
1919	1997	1	8	463.9	3.43383	0.88348
1920	1997	1	8	468.1	2.78484	0.957535
1921	1997	1	8	480.3	2.03975	0.876006
1922	1997	1	8	582.3	1.77256	0.897378
1923	1997	1	8	583.8	3.96843	0.852077
1924	1997	1	8	609.6	3.04909	0.817176
1925	1997	1	8	615.6	3.72954	0.806298
1926	1997	1	8	650.5	2.0095	0.810474
1927	1997	1	8	677.4	3.49412	0.993813
1928	1997	1	8	704.9	3.38081	0.986682
1929	1997	1	8	742.4	3.38149	0.876006
1930	1997	1	8	785.5	5.05437	1.12205
1931	1997	1	8	861	3.80201	0.916657
1932	1997	1	8	881.1	2.60196	0.825487
1933	1997	1	9	.	2.78567	0.964514
1934	1997	1	9	.	2.64862	0.918548
1935	1997	1	9	.	3.15162	0.996924
1936	1997	1	9	.	2.54485	1.04154
1937	1997	1	9	.	2.07331	0.921275
1938	1997	1	9	.	2.35007	0.961585
1939	1997	1	9	.	4.44715	1.06241
1940	1997	1	9	.	3.24175	1.1282
1941	1997	1	9	.	2.88203	1.04512
1942	1997	1	9	.	1.89571	0.934869
1943	1997	1	9	.	2.15881	0.859612
1944	1997	1	9	.	2.86125	0.967068
1945	1997	1	9	.	3.69837	0.869975
1946	1997	1	9	.	6.0106	1.08604
1947	1997	1	9	.	4.55144	1.01589
1948	1997	1	9	.	3.21277	0.940285
1949	1997	1	9	.	3.16321	1.13859
1950	1997	1	9	.	2.44613	0.961585
1951	1997	1	9	.	2.60329	0.99935
1952	1997	1	9	.	3.45439	0.950582
1953	1997	1	9	.	2.69309	1.08101
1954	1997	1	9	.	2.24335	0.950556
1955	1997	1	9	.	4.31611	0.972539
1956	1997	1	9	.	2.701	1.10963
1957	1997	1	9	.	3.31214	1.03729
1958	1997	1	9	.	4.23996	0.805445
1959	1997	1	9	.	4.49444	0.899701
1960	1997	1	9	.	2.48648	1.00211
1961	1997	1	9	.	2.48453	0.95609
1962	1997	1	9	.	3.17847	0.929424
1963	1997	1	9	.	2.62247	0.996583
1964	1997	1	9	.	6.22783	1.05097
1965	1997	1	9	.	3.12896	0.951082
1966	1997	1	9	.	3.62142	1.01124
1967	1997	1	9	.	2.56931	0.9916
1968	1997	1	9	.	3.02661	0.993813
1969	1997	1	9	.	4.84548	0.910782
1970	1997	1	9	.	4.82381	0.947168
1971	1997	1	9	.	2.73128	0.940285
1972	1997	1	9	.	3.26066	0.980998
1973	1997	1	9	.	3.12784	0.912764
1974	1997	1	9	.	2.95464	0.963149
1975	1997	1	9	.	3.49304	0.926769
1976	1997	1	9	.	2.37615	0.852944
1977	1997	1	9	.	3.60487	1.03933
1978	1997	1	9	.	3.55625	0.855477
1979	1997	1	9	.	4.19086	0.86646
1980	1997	1	9	.	2.70637	0.859612
1981	1997	1	9	.	3.25736	0.932156
1982	1997	1	9	.	4.87097	0.873358
1983	1997	1	9	.	4.85406	0.940285
1984	1997	1	9	.	3.24336	0.967633
1985	1997	1	9	.	3.3057	1.08782
1986	1997	1	9	.	2.57369	1.02416
1987	1997	1	9	.	4.13752	1.13018
1988	1997	1	9	.	2.44697	0.910695
1989	1997	1	9	.	4.65585	0.953338
1990	1997	1	9	.	4.07048	1.00366
1991	1997	1	9	.	4.31593	1.02446
1992	1997	1	9	.	2.73861	0.841492
1993	1997	1	9	.	3.93088	0.957535
1994	1997	1	9	.	4.61713	0.860568
1995	1997	1	9	.	2.96284	0.92944
1996	1997	1	9	.	3.87687	0.858007
1997	1997	1	9	.	2.3312	0.95609
1998	1997	1	9	.	3.28863	0.999726
1999	1997	1	9	.	3.25001	1.07821
[truncated: 7,559 more rows]
